# Supplementary material for: Hexaaqua­magnesium bis­(4-amino-3-methyl­benzene­sulfonate)
Source: Acta Crystallogr Sect E Struct Rep Online. 2009 Nov 11;65(Pt 12):m1549. doi: 10.1107/S1600536809046595 (PMC2972177; doi:10.1107/S1600536809046595)
Supplement: Supplementary file 2 [file e-65-m1549-Isup2.hkl]

# 
# h,k,l, Fc-squared, Fo-squared, sigma(Fo-squared) and status flag 
# 
data_I
_shelx_title ' 1 in P2(1)/n' 
_shelx_refln_list_code          4 
_shelx_F_calc_maximum      150.10 
_exptl_crystal_F_000       532.00 
_reflns_d_resolution_high  0.8394 
 
loop_ 
 _symmetry_equiv_pos_as_xyz 
 'x, y, z' 
 '-x+1/2, y+1/2, -z+1/2' 
 '-x, -y, -z' 
 'x-1/2, -y-1/2, z-1/2' 
 
_cell_length_a     6.3048 
_cell_length_b     7.0395 
_cell_length_c    24.3562 
_cell_angle_alpha  90.000 
_cell_angle_beta   93.921 
_cell_angle_gamma  90.000 
 
_shelx_F_squared_multiplier     1.000 
 
loop_ 
 _refln_index_h 
 _refln_index_k 
 _refln_index_l 
 _refln_F_squared_calc 
 _refln_F_squared_meas 
 _refln_F_squared_sigma 
 _refln_observed_status 
   2   0   0      490.91      550.67      9.66 o 
   4   0   0       78.34      135.21      5.47 o 
   6   0   0        0.08        0.33      1.28 o 
   1   1   0    21906.89    20438.19   1253.18 o 
   2   1   0      584.38      650.44     11.56 o 
   3   1   0      829.74      837.27     15.05 o 
   4   1   0      161.52      142.86      3.34 o 
   5   1   0      512.39      542.55      9.17 o 
   6   1   0        0.00        0.17      0.91 o 
   7   1   0       40.81       55.17      5.64 o 
   0   2   0    11699.26    11709.83    197.72 o 
   1   2   0     2256.83     2249.54     27.06 o 
   2   2   0      919.15     1075.94     15.77 o 
   3   2   0      214.63      221.35      5.42 o 
   4   2   0       57.28       56.90      2.63 o 
   5   2   0       24.94       34.94      2.52 o 
   6   2   0        0.15        2.75      1.02 o 
   7   2   0        1.25        3.48      2.64 o 
   1   3   0      100.87      160.79      2.97 o 
   2   3   0       23.32      298.24     22.12 o 
   3   3   0      201.98      198.56      4.57 o 
   4   3   0      215.69      223.78      4.58 o 
   5   3   0      941.87      923.52     13.47 o 
   6   3   0       12.20       11.80      1.30 o 
   0   4   0     4854.46     5144.35     88.85 o 
   1   4   0       24.46       25.51      1.55 o 
   2   4   0       32.47       67.30      5.30 o 
   3   4   0        6.53       10.55      1.81 o 
   4   4   0      285.21      295.16      5.64 o 
   5   4   0        1.50        1.50      0.96 o 
   6   4   0       99.32      112.86      4.38 o 
   1   5   0     2164.47     2088.40     30.93 o 
   2   5   0      117.26      153.86      4.34 o 
   3   5   0      508.29      441.64      7.49 o 
   4   5   0        0.23        0.29      0.87 o 
   5   5   0      428.60      416.80      9.06 o 
   6   5   0        0.94        0.36      1.89 o 
   0   6   0     4428.27     4524.25     80.30 o 
   1   6   0      418.22      403.05      8.59 o 
   2   6   0      103.26      125.55      4.25 o 
   3   6   0      148.24      140.45      4.58 o 
   4   6   0       27.35       31.43      3.12 o 
   5   6   0        0.21        1.50      1.62 o 
   1   7   0      366.16      373.73      8.71 o 
   2   7   0      544.28      471.03     10.19 o 
   3   7   0       22.12       26.40      2.67 o 
   4   7   0      101.63       96.12      5.19 o 
   0   8   0      993.60      977.60     30.58 o 
   1   8   0       61.43       60.89      3.73 o 
   2   8   0       77.64       68.47      3.74 o 
  -7   0   1       31.64       33.80      6.10 o 
  -5   0   1       36.38       30.80      2.80 o 
  -3   0   1       91.15      146.59      5.08 o 
  -1   0   1       30.73       29.30      0.81 o 
   1   0   1     1466.19     1525.65     24.98 o 
   3   0   1     1213.26     1381.65     33.36 o 
   5   0   1       92.23       92.40      4.95 o 
   7   0   1       50.87       77.57      4.61 o 
  -7   1   1        3.14        4.33      2.59 o 
  -6   1   1        9.18        3.66      1.45 o 
  -5   1   1        0.11        0.31      0.65 o 
  -4   1   1     2459.77     2581.96     34.84 o 
  -3   1   1       62.46       63.09      2.26 o 
  -2   1   1      631.42      709.16     12.41 o 
  -1   1   1     1200.43     1163.96     20.89 o 
   0   1   1      977.18     1052.27     58.55 o 
   1   1   1      462.91      474.92     14.37 o 
   2   1   1     1079.14     1127.33     19.23 o 
   3   1   1      509.28      541.26     10.43 o 
   4   1   1       21.99      171.03      6.45 o 
   5   1   1        1.64        2.78      0.86 o 
   6   1   1      184.43      192.27      5.94 o 
   7   1   1        0.03        1.45      1.51 o 
  -7   2   1      146.80      157.59      5.69 o 
  -6   2   1        1.05        3.49      0.99 o 
  -5   2   1     1652.50     1617.97     18.37 o 
  -4   2   1       15.13       16.74      1.43 o 
  -3   2   1     3576.87     3513.59     47.38 o 
  -2   2   1       97.47      177.36      5.12 o 
  -1   2   1     2955.47     3155.24     37.20 o 
   0   2   1     6153.85     6373.45     76.27 o 
   1   2   1    13899.48    12951.02    175.22 o 
   2   2   1      291.45      365.34      6.18 o 
   3   2   1      300.99      261.23      6.14 o 
   4   2   1       29.52       37.41      2.94 o 
   5   2   1     1751.78     1611.41     20.25 o 
   6   2   1        0.30       10.88      2.42 o 
   7   2   1      713.51      780.01     12.71 o 
  -7   3   1        0.20        0.29      1.89 o 
  -6   3   1      260.54      262.83      4.24 o 
  -5   3   1        0.61        0.54      0.84 o 
  -4   3   1     5354.36     5446.89     65.00 o 
  -3   3   1       23.72       26.16      1.53 o 
  -2   3   1     3896.11     4010.40     47.61 o 
  -1   3   1     1008.13     1020.81     13.05 o 
   0   3   1       48.78       32.64      1.31 o 
   1   3   1     1235.65     1212.07     15.28 o 
   2   3   1      923.13      959.45     14.64 o 
   3   3   1      112.48      144.24      3.55 o 
   4   3   1     2262.82     2389.90     34.52 o 
   5   3   1        9.24        8.53      1.54 o 
   6   3   1     1063.89     1111.01     14.04 o 
  -6   4   1        0.01       -0.23      1.71 o 
  -5   4   1      291.94      291.67      6.90 o 
  -4   4   1        0.46        1.53      0.86 o 
  -3   4   1      828.09      853.07     12.04 o 
  -2   4   1      699.57      651.83      9.39 o 
  -1   4   1     5084.28     5215.31     61.47 o 
   0   4   1      299.47      342.53      5.88 o 
   1   4   1     2354.35     2329.34     28.43 o 
   2   4   1       59.42      113.92      5.77 o 
   3   4   1       57.85       55.30      3.29 o 
   4   4   1      121.64      118.82      3.23 o 
   5   4   1      469.31      460.86      9.45 o 
  -6   5   1        3.77        5.79      2.40 o 
  -5   5   1       26.46       24.53      2.41 o 
  -4   5   1      428.27      446.69      7.82 o 
  -3   5   1      331.21      313.41      6.19 o 
  -2   5   1      315.12      333.11      7.10 o 
  -1   5   1      363.38      332.20      7.04 o 
   0   5   1       73.49       70.79      2.50 o 
   1   5   1       11.55       16.63      1.77 o 
   2   5   1     1139.88     1099.49     18.85 o 
   3   5   1       10.88       12.83      1.68 o 
   4   5   1       37.54       50.94      2.25 o 
   5   5   1       71.51       65.17      3.33 o 
  -5   6   1       42.43       46.76      3.85 o 
  -4   6   1        1.61        2.38      1.24 o 
  -3   6   1      233.36      230.27      6.08 o 
  -2   6   1      300.61      269.35      6.65 o 
  -1   6   1        3.21        6.36      1.63 o 
   0   6   1       14.90       25.03      3.70 o 
   1   6   1     1559.66     1487.02     23.54 o 
   2   6   1       75.57       65.90      4.57 o 
   3   6   1      131.46      116.37      4.13 o 
   4   6   1       31.95       30.37      3.13 o 
   5   6   1      167.13      159.24      6.47 o 
  -4   7   1      746.30      782.92     18.11 o 
  -3   7   1       18.69       21.26      2.46 o 
  -2   7   1       28.11       63.01      3.62 o 
  -1   7   1        5.57        5.15      1.86 o 
   0   7   1      263.36      269.77      8.58 o 
   1   7   1        8.51       10.95      1.94 o 
   2   7   1      205.05      201.56      6.48 o 
   3   7   1       20.45       13.86      4.25 o 
   4   7   1       97.92      128.84      9.12 o 
  -2   8   1       42.27       50.89      3.65 o 
  -1   8   1       43.39       45.43      3.47 o 
   0   8   1       51.18       57.82      4.73 o 
   1   8   1       44.92       51.23      4.41 o 
   2   8   1        0.00        3.98      1.79 o 
  -6   0   2      164.62      172.84      6.03 o 
  -4   0   2      776.63      851.96     16.43 o 
  -2   0   2      164.24      119.72      2.99 o 
   0   0   2      586.52      595.98     14.40 o 
   2   0   2    22529.12    18100.66    285.63 o 
   4   0   2     2404.98     2592.45     61.32 o 
   6   0   2       20.49       16.18      2.89 o 
  -7   1   2      134.79      139.14      7.16 o 
  -6   1   2        1.85        2.01      0.99 o 
  -5   1   2        1.19        0.12      0.75 o 
  -4   1   2        1.67        8.74      0.89 o 
  -3   1   2        5.47       10.27      1.42 o 
  -2   1   2      135.76      215.29      3.85 o 
  -1   1   2     1963.43     1958.02     25.92 o 
   0   1   2        1.72        1.62      0.32 o 
   1   1   2      950.43      935.85     15.81 o 
   2   1   2      194.10      219.49      4.84 o 
   3   1   2    12566.39    12246.48    196.20 o 
   4   1   2       52.98       71.85      2.32 o 
   5   1   2      134.30      120.40      3.42 o 
   7   1   2        0.43        0.93      1.45 o 
  -7   2   2       19.68       29.43      4.21 o 
  -6   2   2       61.61       60.77      2.28 o 
  -4   2   2        0.62        5.49      0.86 o 
  -3   2   2        0.04        0.34      0.69 o 
  -2   2   2      634.39      674.40      8.00 o 
  -1   2   2     3135.92     3086.82     36.39 o 
   0   2   2     1577.76     1754.88     22.70 o 
   1   2   2     1914.18     1808.82     25.41 o 
   2   2   2        5.47       30.04      1.28 o 
   3   2   2        8.69        8.88      1.20 o 
   4   2   2      877.19      955.27     17.96 o 
   5   2   2        0.16        3.93      1.78 o 
   6   2   2       15.26       23.25      1.99 o 
   7   2   2        1.05        4.46      1.56 o 
  -7   3   2        0.05       -0.07      3.32 o 
  -6   3   2        1.47       14.45      2.54 o 
  -5   3   2        6.67        6.17      1.10 o 
  -4   3   2        3.21       20.03      2.74 o 
  -3   3   2      105.26      103.04      2.85 o 
  -2   3   2      441.53      504.75      6.42 o 
  -1   3   2     1401.93     1558.59     19.23 o 
   0   3   2      275.31      288.02      4.75 o 
   1   3   2       53.75       79.07      4.39 o 
   2   3   2      108.24      154.97      6.04 o 
   3   3   2      968.64      908.22     20.22 o 
   4   3   2       15.74       39.21      2.01 o 
   5   3   2      100.72      119.94     13.85 o 
   6   3   2       14.28       72.59      7.15 o 
  -6   4   2        1.00        0.56      1.88 o 
  -5   4   2        4.61        4.03      1.09 o 
  -4   4   2      344.45      342.71      6.23 o 
  -3   4   2        0.49        0.11      0.63 o 
  -2   4   2      818.16      899.36     12.29 o 
  -1   4   2       49.09       55.58      1.83 o 
   0   4   2     2626.99     2598.93     32.81 o 
   1   4   2      122.42      126.86      2.83 o 
   2   4   2      461.66      434.75      6.84 o 
   3   4   2       90.95       78.58      2.39 o 
   4   4   2      175.46      165.88      4.61 o 
   5   4   2       27.34       22.15      2.22 o 
   6   4   2       67.76       62.50      5.12 o 
  -6   5   2        0.00       -1.68      1.85 o 
  -5   5   2       10.82       14.06      2.37 o 
  -4   5   2        1.91        3.36      1.08 o 
  -3   5   2      212.89      210.50      4.58 o 
  -2   5   2      139.96      205.88     11.19 o 
  -1   5   2       42.96       32.86      2.12 o 
   0   5   2       77.55       90.17      4.13 o 
   1   5   2     2895.18     2769.86     40.14 o 
   2   5   2      490.62      516.29      9.98 o 
   3   5   2     2062.48     1931.82     29.06 o 
   4   5   2        2.15        2.87      1.45 o 
   5   5   2      161.16      164.09      5.23 o 
  -5   6   2       11.75       15.14      2.61 o 
  -4   6   2        4.07        5.47      1.49 o 
  -3   6   2       12.89       13.57      1.90 o 
  -2   6   2        2.68        7.45      1.62 o 
  -1   6   2        4.06        8.33      1.67 o 
   0   6   2      496.57      476.57      9.75 o 
   1   6   2      253.08      248.27      6.29 o 
   2   6   2     1314.90     1247.29     21.09 o 
   3   6   2       41.24       34.95      2.51 o 
   4   6   2      280.55      291.66      8.93 o 
   5   6   2       23.98       23.57      3.08 o 
  -4   7   2        1.67       10.64      2.57 o 
  -3   7   2       24.15       19.08      2.36 o 
  -2   7   2        1.12       21.17      2.47 o 
  -1   7   2       11.71       15.08      2.53 o 
   0   7   2      168.63      165.41      5.40 o 
   1   7   2      166.70      163.95      5.32 o 
   2   7   2       98.20       95.99      4.08 o 
   3   7   2     1008.70      939.40     24.18 o 
   4   7   2       28.38       39.61      3.88 o 
  -2   8   2       11.94       24.37      2.83 o 
  -1   8   2      111.40       95.70      4.41 o 
   0   8   2        6.35        7.47      2.50 o 
   1   8   2       31.52       28.51      3.65 o 
   2   8   2      258.11      238.37      8.74 o 
  -7   0   3       11.50       12.25      4.63 o 
  -5   0   3        9.74       12.68      1.73 o 
  -3   0   3      254.43      218.81      5.20 o 
  -1   0   3     9987.52     9269.09    222.77 o 
   1   0   3       51.36       35.78      1.01 o 
   3   0   3      409.25      528.27     10.12 o 
   5   0   3       30.47       37.90      3.28 o 
   7   0   3       70.28       90.60      6.08 o 
  -7   1   3        7.40        9.52      3.57 o 
  -6   1   3       25.62       30.22      2.49 o 
  -5   1   3        2.64        1.32      1.08 o 
  -4   1   3     1958.68     1992.32     21.56 o 
  -3   1   3        0.49        0.49      0.42 o 
  -2   1   3      215.90      159.78      2.82 o 
  -1   1   3      321.51      310.20      4.27 o 
   0   1   3     3958.46     4134.71     93.79 o 
   1   1   3      147.14      149.83      3.31 o 
   2   1   3      374.27      441.38      8.47 o 
   3   1   3       85.99      117.27      3.58 o 
   4   1   3      646.45      686.32     10.81 o 
   6   1   3      397.15      373.68      9.40 o 
   7   1   3        4.49        0.75      2.56 o 
  -7   2   3       12.30       19.60      3.74 o 
  -6   2   3       49.87       53.94      3.57 o 
  -5   2   3      123.72      117.72      2.79 o 
  -4   2   3       12.72       17.51      1.28 o 
  -3   2   3     4391.97     4220.64     48.79 o 
  -2   2   3       94.74       89.49      1.85 o 
  -1   2   3     5349.29     5333.59     62.13 o 
   0   2   3     1490.43     1642.31     28.91 o 
   1   2   3     1165.33     1085.67     16.73 o 
   2   2   3      342.89      408.07      9.17 o 
   3   2   3      101.24       68.48      2.70 o 
   4   2   3       70.65       77.62      3.19 o 
   5   2   3      177.81      143.07      6.65 o 
   6   2   3       10.61        9.13      1.53 o 
   7   2   3      534.95      490.07     10.77 o 
  -7   3   3       12.89        9.60      4.65 o 
  -6   3   3        3.51        3.87      1.60 o 
  -5   3   3        1.06        0.10      1.09 o 
  -4   3   3     2094.92     2173.57     24.38 o 
  -3   3   3        0.59        0.55      0.71 o 
  -2   3   3      873.90      811.64      9.58 o 
  -1   3   3      490.54      486.29      6.90 o 
   0   3   3     2298.20     2477.10     29.73 o 
   1   3   3        2.46        7.31      0.62 o 
   2   3   3      136.47      174.10      3.82 o 
   3   3   3      425.08      434.75      9.49 o 
   4   3   3      742.75      740.37     12.32 o 
   5   3   3       46.78       38.84      3.76 o 
   6   3   3      843.39      793.52     12.74 o 
  -6   4   3       35.23       42.88      3.01 o 
  -5   4   3       35.61       39.92      2.16 o 
  -4   4   3        2.23       10.79      2.64 o 
  -3   4   3      557.45      503.76      7.94 o 
  -2   4   3       16.46       41.78      3.77 o 
  -1   4   3     1773.18     1721.23     21.48 o 
   0   4   3      204.59      216.91      3.85 o 
   1   4   3     1062.97     1062.14     21.69 o 
   2   4   3        9.77       33.05      6.38 o 
   3   4   3        0.15        1.37      0.78 o 
   4   4   3       58.53       70.52      3.59 o 
   5   4   3        8.30       11.12      1.77 o 
   6   4   3        0.28        0.73      1.30 o 
  -6   5   3        1.52       -0.11      2.01 o 
  -5   5   3      113.47      123.76      4.78 o 
  -4   5   3      202.68      199.67      4.63 o 
  -3   5   3       16.10       16.52      1.86 o 
  -2   5   3        9.49       49.75      6.20 o 
  -1   5   3       19.59       20.32      2.29 o 
   0   5   3     1230.30     1270.05     20.06 o 
   1   5   3       58.34       57.37      2.61 o 
   2   5   3      483.67      456.76      9.70 o 
   3   5   3       75.05       75.18      7.07 o 
   4   5   3      472.20      452.08      9.22 o 
   5   5   3        4.43        5.85      1.64 o 
  -5   6   3        5.17        9.49      3.52 o 
  -4   6   3        0.41        3.98      1.52 o 
  -3   6   3      249.26      249.50      6.39 o 
  -2   6   3       48.27      110.01      4.94 o 
  -1   6   3      698.90      685.54     12.68 o 
   0   6   3       81.16       95.37      3.81 o 
   1   6   3       68.50       65.33      3.11 o 
   2   6   3       48.01       53.55      3.04 o 
   3   6   3       15.25       19.25      2.60 o 
   4   6   3        2.99       14.87      2.56 o 
   5   6   3       17.26       17.85      2.85 o 
  -4   7   3      297.87      301.22      7.84 o 
  -3   7   3        0.00       -1.07      1.65 o 
  -2   7   3      141.13      162.36      5.38 o 
  -1   7   3       72.75       57.77      3.29 o 
   0   7   3      102.59      108.19      4.34 o 
   1   7   3       31.35       37.41      4.46 o 
   2   7   3      102.88      115.31     10.87 o 
   3   7   3        1.15        5.26      2.13 o 
   4   7   3      178.14      179.94      9.63 o 
  -2   8   3        0.28       19.22      2.69 o 
  -1   8   3      378.30      363.51      9.16 o 
   0   8   3       15.21       18.13      3.96 o 
   1   8   3       47.32       43.28      4.26 o 
   2   8   3       12.98       16.01      3.08 o 
  -6   0   4       86.16       85.80      7.41 o 
  -4   0   4       94.17      227.88      9.75 o 
  -2   0   4     4718.68     4491.35     79.73 o 
   0   0   4      221.15      206.69      5.67 o 
   2   0   4      727.74      671.72     11.95 o 
   4   0   4     1555.77     1461.50     36.40 o 
   6   0   4       22.65        3.13      1.78 o 
  -7   1   4      584.72      680.87     24.27 o 
  -6   1   4       17.31       34.91      3.91 o 
  -5   1   4      271.73      240.18      4.76 o 
  -4   1   4      135.51      142.04      2.66 o 
  -3   1   4      308.22      326.72      5.03 o 
  -2   1   4       17.27       47.08      1.22 o 
  -1   1   4      891.27      862.52     10.71 o 
   0   1   4       25.12       24.49      0.74 o 
   1   1   4      420.00      453.58      9.99 o 
   2   1   4      153.49      178.36      5.17 o 
   3   1   4      405.97      303.55      6.82 o 
   4   1   4       11.23       24.26      1.47 o 
   5   1   4      309.58      363.83      7.07 o 
   7   1   4        6.78        5.21      1.76 o 
  -7   2   4        5.69       11.27      3.32 o 
  -6   2   4      469.44      490.73     13.46 o 
  -5   2   4      429.59      459.09     20.83 o 
  -4   2   4      785.85      828.77     11.43 o 
  -3   2   4        9.39        7.69      0.98 o 
  -2   2   4      647.40      743.08      8.69 o 
  -1   2   4       73.86       58.07      1.47 o 
   0   2   4       80.21       69.75      1.58 o 
   1   2   4      602.31      605.86      8.48 o 
   2   2   4      219.43      287.41      5.09 o 
   3   2   4        9.91        6.85      1.14 o 
   4   2   4     1023.55     1484.73     26.57 o 
   5   2   4       24.97       24.16      1.63 o 
   6   2   4      231.17      250.53      6.00 o 
   7   2   4       33.02       29.90      3.07 o 
  -6   3   4       66.08      138.70      5.03 o 
  -5   3   4      759.36      742.34     10.09 o 
  -4   3   4      303.44      282.31      4.73 o 
  -3   3   4       22.92       26.95      1.37 o 
  -2   3   4       93.12       83.66      1.81 o 
  -1   3   4       85.25      110.60      2.39 o 
   0   3   4       21.84       22.59      1.06 o 
   1   3   4       74.77       52.50      1.36 o 
   2   3   4       16.52       27.83      1.35 o 
   3   3   4      471.82      456.61     10.00 o 
   4   3   4       66.98       74.25      4.29 o 
   5   3   4      416.40      408.56     17.11 o 
   6   3   4       12.13       12.31      1.56 o 
  -6   4   4      714.12      723.91     13.88 o 
  -5   4   4       29.14       32.62      3.17 o 
  -4   4   4       29.64       35.71      1.90 o 
  -3   4   4       71.28       83.95      2.54 o 
  -2   4   4      303.34      302.13      5.26 o 
  -1   4   4       28.50       30.34      2.61 o 
   0   4   4        0.37        1.54      0.57 o 
   1   4   4       69.86       60.36      1.63 o 
   2   4   4      720.42      710.63     11.82 o 
   3   4   4        8.12       11.27      1.28 o 
   4   4   4     1294.01     1488.68     27.62 o 
   5   4   4       10.74        7.78      1.84 o 
   6   4   4       79.00       73.44      3.67 o 
  -5   5   4      134.95      158.07      5.13 o 
  -4   5   4       55.49       53.28      2.54 o 
  -3   5   4      810.40      761.27     14.05 o 
  -2   5   4       98.09      124.05      3.19 o 
  -1   5   4      413.25      403.83      8.12 o 
   0   5   4      188.94      170.54      4.72 o 
   1   5   4      117.18      111.04      3.21 o 
   2   5   4        5.42        7.23      1.50 o 
   3   5   4      937.03      922.74     24.53 o 
   4   5   4        0.01        1.58      1.21 o 
   5   5   4      439.80      395.60      8.91 o 
  -5   6   4       10.19       10.61      2.80 o 
  -4   6   4       14.70       42.74      2.80 o 
  -3   6   4      119.43      124.66      6.78 o 
  -2   6   4      203.63      196.83      5.55 o 
  -1   6   4        0.74        3.33      1.38 o 
   0   6   4      105.64      109.20      4.01 o 
   1   6   4       22.02       21.42      2.74 o 
   2   6   4        0.02       10.47      1.80 o 
   3   6   4       22.32       19.00      3.65 o 
   4   6   4      982.24     1009.85     41.26 o 
   5   6   4       35.21       28.72      3.42 o 
  -4   7   4       97.93       94.33      4.21 o 
  -3   7   4        3.76        5.26      1.72 o 
  -2   7   4        8.22        9.20      1.96 o 
  -1   7   4       40.08       41.63      3.15 o 
   0   7   4       15.51       18.97      2.87 o 
   1   7   4        1.45        4.81      2.04 o 
   2   7   4        5.21       27.08      3.31 o 
   3   7   4       99.39      122.26      5.88 o 
  -2   8   4        1.26        2.11      1.77 o 
  -1   8   4        4.55        5.82      2.00 o 
   0   8   4        2.83        4.47      2.19 o 
   1   8   4       11.70       16.35      2.94 o 
  -7   0   5      178.78      184.12     11.79 o 
  -5   0   5     1676.87     1692.45     50.41 o 
  -3   0   5      798.08      778.53     14.19 o 
  -1   0   5     7825.12     7802.74    175.03 o 
   1   0   5     3893.97     3621.03     47.14 o 
   3   0   5     5392.96     5418.82     86.64 o 
   5   0   5      105.20       94.40      5.34 o 
   7   0   5      118.24      129.82      7.67 o 
  -7   1   5       24.61       30.46      4.23 o 
  -6   1   5      495.93      559.57     14.62 o 
  -5   1   5        1.51        0.79      1.26 o 
  -4   1   5        9.32       53.05      1.98 o 
  -3   1   5      351.02      345.71      5.19 o 
  -2   1   5      404.93      387.79      5.28 o 
  -1   1   5       13.78       16.89      0.83 o 
   0   1   5    14928.17    13226.96    775.34 o 
   1   1   5        1.91        2.44      0.45 o 
   2   1   5      967.10      996.14     17.52 o 
   3   1   5       36.04       32.81      1.84 o 
   4   1   5      107.32       90.53      4.22 o 
   5   1   5        4.27        3.81      1.27 o 
   6   1   5        2.85        0.71      1.22 o 
   7   1   5        0.35        0.76      1.42 o 
  -7   2   5      324.84      335.64     11.41 o 
  -6   2   5       72.28       75.67      4.89 o 
  -5   2   5     1476.17     1460.68     16.80 o 
  -4   2   5      166.13      162.66      3.54 o 
  -3   2   5     1121.97     1094.95     13.88 o 
  -2   2   5       24.68       39.91      1.84 o 
  -1   2   5     5601.18     5347.82     72.91 o 
   0   2   5       27.78       27.11      0.98 o 
   1   2   5     1704.26     1926.70     23.25 o 
   2   2   5       35.58      278.30     20.31 o 
   3   2   5        6.00        5.99      1.63 o 
   4   2   5        6.75        6.91      1.37 o 
   5   2   5      707.71      622.75      9.40 o 
   6   2   5       46.43       52.88      2.72 o 
   7   2   5        0.36       -0.54      1.42 o 
  -6   3   5      897.62      922.87     16.89 o 
  -5   3   5        7.60       14.68      3.34 o 
  -4   3   5        1.07       52.31      2.06 o 
  -3   3   5        3.68        4.42      0.83 o 
  -2   3   5       26.08       49.35      1.37 o 
  -1   3   5      142.10      149.60      2.93 o 
   0   3   5     2527.85     2547.77     35.55 o 
   1   3   5        0.37        1.04      0.49 o 
   2   3   5      533.73      583.95     11.68 o 
   3   3   5        6.53        6.09      1.24 o 
   4   3   5      998.35     1010.07     19.54 o 
   5   3   5       86.05       69.96      3.73 o 
   6   3   5       47.54       42.96      2.72 o 
  -6   4   5        2.41        4.78      1.72 o 
  -5   4   5      275.33      277.69      6.90 o 
  -4   4   5      223.55      227.09      4.81 o 
  -3   4   5        2.38        4.55      2.88 o 
  -2   4   5      112.39      152.48      5.32 o 
  -1   4   5      707.42      695.35      9.74 o 
   0   4   5       29.47       26.00      1.36 o 
   1   4   5      100.72       73.73      2.58 o 
   2   4   5        4.31       18.01      1.52 o 
   3   4   5      492.64      495.95     11.22 o 
   4   4   5       79.59       77.24      3.77 o 
   5   4   5      576.31      542.44     12.91 o 
   6   4   5      111.44       85.38      4.60 o 
  -5   5   5       86.76       83.38      3.76 o 
  -4   5   5      102.43      125.44      3.59 o 
  -3   5   5      420.39      400.39      7.03 o 
  -2   5   5       15.37       11.78      1.25 o 
  -1   5   5       15.30       11.90      2.56 o 
   0   5   5     2724.00     2746.53     39.95 o 
   1   5   5       24.46       22.98      2.03 o 
   2   5   5      530.17      492.77      9.41 o 
   3   5   5        5.93        7.23      3.75 o 
   4   5   5       31.41       47.69      2.70 o 
   5   5   5      267.57      234.07      6.50 o 
  -5   6   5       78.12       92.86      5.01 o 
  -4   6   5      214.53      195.41      5.67 o 
  -3   6   5      709.83      655.08     12.37 o 
  -2   6   5      129.45      122.30      5.12 o 
  -1   6   5     1310.82     1271.11     20.76 o 
   0   6   5        3.54        4.18      1.38 o 
   1   6   5      223.67      222.76      7.32 o 
   2   6   5        1.63        1.37      1.37 o 
   3   6   5      189.59      180.31      6.68 o 
   4   6   5        6.26       19.02      2.67 o 
  -4   7   5       24.60       33.68      3.82 o 
  -3   7   5      176.52      161.40      5.73 o 
  -2   7   5      385.71      364.40      8.73 o 
  -1   7   5       64.68       63.94      3.45 o 
   0   7   5      828.39      849.88     15.75 o 
   1   7   5        6.65        4.38      1.86 o 
   2   7   5       16.22       14.21      2.74 o 
   3   7   5       32.37       39.90      7.05 o 
  -1   8   5      302.42      298.20      8.17 o 
   0   8   5       10.64        6.11      2.00 o 
   1   8   5       28.45       31.02      3.71 o 
  -6   0   6      483.64      453.12     17.99 o 
  -4   0   6     1243.34     1199.41     32.14 o 
  -2   0   6     7267.75     7025.56    123.29 o 
   0   0   6     7989.83     8135.76    130.06 o 
   2   0   6      135.84      138.28      3.56 o 
   4   0   6      229.57      263.22      9.36 o 
   6   0   6      723.26      656.26     20.50 o 
  -7   1   6       62.10       56.57      5.26 o 
  -6   1   6       89.16      107.92      5.86 o 
  -5   1   6     2363.89     2357.78     33.92 o 
  -4   1   6      207.23      184.71      3.06 o 
  -3   1   6      194.29      221.13      3.16 o 
  -2   1   6      572.14      684.55      8.63 o 
  -1   1   6      840.15      834.93      9.19 o 
   0   1   6       60.63       54.28      1.08 o 
   1   1   6     3989.80     3918.11     40.81 o 
   2   1   6      514.35      546.56      8.59 o 
   3   1   6       37.48       52.58      6.27 o 
   4   1   6       73.09       70.38      2.48 o 
   5   1   6     1016.40      909.16     14.44 o 
   6   1   6        0.22        6.32      1.61 o 
   7   1   6      461.87      446.15     22.55 o 
  -7   2   6        0.91       -1.16      2.43 o 
  -6   2   6       40.59       47.18      4.37 o 
  -5   2   6      492.21      472.65      9.29 o 
  -4   2   6     7839.34     7825.97     89.35 o 
  -3   2   6       58.07       73.39      1.96 o 
  -2   2   6     3105.14     3246.04     34.17 o 
  -1   2   6      230.29      212.59      2.96 o 
   0   2   6       34.90       49.95      1.34 o 
   1   2   6      695.38      645.89      8.65 o 
   2   2   6       50.82       76.36      2.27 o 
   3   2   6       88.58       87.02      2.39 o 
   4   2   6      291.21      307.23      8.24 o 
   5   2   6        0.96        3.52      0.92 o 
   6   2   6     1205.92     1146.04     18.25 o 
   7   2   6       12.35       17.80      2.70 o 
  -6   3   6       37.60       81.30      7.82 o 
  -5   3   6     2546.28     2564.78     32.65 o 
  -4   3   6       98.11       99.09      3.55 o 
  -3   3   6     3622.82     3571.14     38.02 o 
  -2   3   6      215.83      253.90      3.78 o 
  -1   3   6     3811.16     4130.83     57.07 o 
   0   3   6        3.01        1.83      0.57 o 
   1   3   6       49.35       51.91      2.10 o 
   2   3   6       22.94       32.43      2.32 o 
   3   3   6      333.72      331.32      8.02 o 
   4   3   6       24.49       22.97      2.27 o 
   5   3   6     1059.60     1017.13     20.35 o 
   6   3   6        0.18        0.95      1.24 o 
  -6   4   6        4.92        6.10      2.47 o 
  -5   4   6       66.45       57.27      3.08 o 
  -4   4   6     4186.09     4133.50     50.13 o 
  -3   4   6        3.67        3.49      0.89 o 
  -2   4   6      108.76      133.17      3.10 o 
  -1   4   6      436.61      429.02      8.51 o 
   0   4   6      486.38      469.99      7.08 o 
   1   4   6       64.95       73.69      1.88 o 
   2   4   6      610.14      605.38      8.79 o 
   3   4   6       46.41       44.37      4.06 o 
   4   4   6      377.30      377.48      9.63 o 
   5   4   6       11.16       13.99      3.17 o 
   6   4   6      310.35      320.81      9.60 o 
  -5   5   6      655.30      661.88     12.82 o 
  -4   5   6        5.70        8.42      1.84 o 
  -3   5   6       44.39       60.63      3.67 o 
  -2   5   6       22.59       51.36      3.82 o 
  -1   5   6      119.66      104.51      3.54 o 
   0   5   6      418.56      409.87      8.31 o 
   1   5   6      860.89      825.83     14.25 o 
   2   5   6        7.88       12.86      2.06 o 
   3   5   6       67.93       73.39      3.83 o 
   4   5   6       36.24       38.69      6.67 o 
   5   5   6      112.20      117.70      4.52 o 
  -5   6   6        2.24        2.51      2.08 o 
  -4   6   6      712.19      764.53     17.76 o 
  -3   6   6        5.66        7.52      1.67 o 
  -2   6   6        0.05        1.30      1.25 o 
  -1   6   6       67.60       60.72      3.07 o 
   0   6   6     1021.60      997.76     17.13 o 
   1   6   6       10.08        9.63      1.76 o 
   2   6   6      133.42      141.42      5.70 o 
   3   6   6       43.86       48.89      3.76 o 
   4   6   6       35.42       34.08      3.54 o 
  -3   7   6       52.72       58.85      4.06 o 
  -2   7   6       12.86       15.53      2.29 o 
  -1   7   6       82.38       82.21      3.88 o 
   0   7   6       21.62       26.08      2.71 o 
   1   7   6      451.52      415.21     11.42 o 
   2   7   6      114.94       97.57      5.19 o 
   3   7   6       50.49       56.96      4.26 o 
  -1   8   6        8.63        8.35      2.19 o 
   0   8   6       13.82       13.31      2.44 o 
   1   8   6       38.58       39.56      6.38 o 
  -7   0   7      660.16      683.17     25.24 o 
  -5   0   7     2710.78     2525.24     63.77 o 
  -3   0   7     1682.95     1732.22     29.26 o 
  -1   0   7        3.38        9.51      1.39 o 
   1   0   7     5623.84     5319.37     68.98 o 
   3   0   7     9445.06     8935.36    141.61 o 
   5   0   7       39.32       46.13      3.87 o 
   7   0   7        7.44       11.75      3.13 o 
  -7   1   7       35.08       28.04      4.18 o 
  -6   1   7      914.53      885.18     20.08 o 
  -5   1   7       24.12       22.27      2.96 o 
  -4   1   7        0.18        5.09      0.70 o 
  -3   1   7        8.06        9.62      0.70 o 
  -2   1   7     1222.69     1326.15     15.83 o 
  -1   1   7     1618.81     1679.96     17.89 o 
   0   1   7     2878.71     3013.82     31.41 o 
   1   1   7      169.05      202.06      2.90 o 
   2   1   7     4675.39     4375.05     58.00 o 
   3   1   7        0.65        2.75      0.87 o 
   4   1   7      270.55      308.67      6.92 o 
   5   1   7       25.43       28.17      3.27 o 
   6   1   7       63.29       59.36      4.55 o 
   7   1   7       36.24       33.68      3.41 o 
  -7   2   7       28.99       37.77      6.23 o 
  -6   2   7      309.61      300.43      9.86 o 
  -5   2   7        5.92        4.46      1.66 o 
  -4   2   7        1.28        6.75      1.18 o 
  -3   2   7     1108.25     1065.66     13.51 o 
  -2   2   7      233.03      243.02      3.53 o 
  -1   2   7      792.58      679.68      8.20 o 
   0   2   7      275.52      281.98      4.14 o 
   1   2   7       56.91       29.40      1.19 o 
   2   2   7        0.85      472.30     13.58 o 
   3   2   7      317.44      288.23      7.19 o 
   4   2   7       61.35       66.05      3.15 o 
   5   2   7      321.46      313.63      5.85 o 
   6   2   7      187.91      181.96      5.11 o 
  -6   3   7        1.09        1.88      2.34 o 
  -5   3   7      174.66      164.68      5.75 o 
  -4   3   7     1885.69     1860.45     30.24 o 
  -3   3   7       16.47       20.24      1.31 o 
  -2   3   7      158.13      200.56      3.21 o 
  -1   3   7       34.15       32.03      1.61 o 
   0   3   7       70.14       55.14      1.77 o 
   1   3   7       22.76       15.94      3.92 o 
   2   3   7       42.42       61.01      4.40 o 
   3   3   7       39.02       37.08      5.46 o 
   4   3   7      191.75      212.08      6.37 o 
   5   3   7      174.98      163.99      6.46 o 
   6   3   7       33.26       38.86      2.36 o 
  -6   4   7       39.64       35.36      6.57 o 
  -5   4   7       63.54       61.44      3.23 o 
  -4   4   7       20.33       37.66      3.43 o 
  -3   4   7     1246.91     1198.78     16.10 o 
  -2   4   7      135.43      165.37      3.56 o 
  -1   4   7       21.73       34.64      2.51 o 
   0   4   7       65.75       58.86      2.86 o 
   1   4   7      288.18      266.63      4.76 o 
   2   4   7        0.64       71.96      4.79 o 
   3   4   7     1569.26     1524.21     27.99 o 
   4   4   7       80.46       73.89      3.76 o 
   5   4   7       15.52       22.31      2.69 o 
   6   4   7        0.10        1.70      1.67 o 
  -5   5   7       13.17       13.38      2.15 o 
  -4   5   7      325.03      305.00      7.72 o 
  -3   5   7       49.46       50.17      2.19 o 
  -2   5   7       20.36       27.96      1.75 o 
  -1   5   7      132.98      141.52      4.21 o 
   0   5   7      865.51      852.60     14.51 o 
   1   5   7       15.47        9.69      1.55 o 
   2   5   7     1802.20     1782.89     32.56 o 
   3   5   7       21.10       15.58      2.47 o 
   4   5   7      504.91      528.75     12.84 o 
   5   5   7        7.20        3.12      1.73 o 
  -5   6   7       93.65       97.99      5.27 o 
  -4   6   7      271.24      257.47     10.39 o 
  -3   6   7      135.46      157.04      4.98 o 
  -2   6   7       57.19       60.50      3.05 o 
  -1   6   7      696.13      653.41     12.34 o 
   0   6   7       64.96       76.55      3.46 o 
   1   6   7      887.01      836.79     15.06 o 
   2   6   7        5.25       14.58      2.38 o 
   3   6   7     1210.89     1216.99     24.61 o 
   4   6   7       59.11       54.52      6.19 o 
  -3   7   7      407.01      352.08     13.75 o 
  -2   7   7        0.50        9.64      2.03 o 
  -1   7   7       10.66       13.74      2.26 o 
   0   7   7      801.07      819.47     15.47 o 
   1   7   7       43.66       48.03      3.93 o 
   2   7   7      413.26      420.83     11.78 o 
   3   7   7       33.39       33.25      3.67 o 
  -1   8   7        6.86        4.62      1.98 o 
   0   8   7       64.04       60.77      3.92 o 
   1   8   7      200.56      200.83      7.95 o 
  -6   0   8      419.04      429.95     17.40 o 
  -4   0   8      750.83      747.17     14.24 o 
  -2   0   8        1.51       15.31      2.04 o 
   0   0   8    10747.49    11063.84    127.65 o 
   2   0   8      105.52      128.19      4.20 o 
   4   0   8      885.84      884.61     24.05 o 
   6   0   8       17.09       13.25      3.02 o 
  -7   1   8      107.04       91.15      5.95 o 
  -6   1   8        5.11        0.92      2.94 o 
  -5   1   8      124.89      116.33      5.42 o 
  -4   1   8        0.39        4.65      0.93 o 
  -3   1   8      504.85      422.84      5.17 o 
  -2   1   8      599.26      920.88     11.32 o 
  -1   1   8     3103.77     3029.04     31.63 o 
   0   1   8       80.53       75.58      1.69 o 
   1   1   8     2880.10     3000.54     31.55 o 
   2   1   8      164.97      281.06      6.90 o 
   3   1   8      384.95      403.69     28.62 o 
   4   1   8      251.76      208.56      4.77 o 
   5   1   8       38.49       38.81      2.20 o 
   6   1   8       43.59       43.62      4.54 o 
   7   1   8        4.73       10.68      2.19 o 
  -7   2   8       37.61       34.17      4.33 o 
  -6   2   8      409.29      393.54     11.56 o 
  -5   2   8       79.63       74.42      4.32 o 
  -4   2   8      413.49      445.14      8.26 o 
  -3   2   8       77.02       86.73      2.95 o 
  -2   2   8     7262.60     7286.35     75.39 o 
  -1   2   8      404.37      466.50      7.32 o 
   0   2   8     1197.21     1252.51     19.34 o 
   1   2   8      139.12      148.37      2.53 o 
   2   2   8      497.04      512.30      8.67 o 
   3   2   8      151.52      155.89      7.27 o 
   4   2   8     1089.57     1072.07     20.43 o 
   5   2   8      135.35      148.97      4.30 o 
   6   2   8      270.71      277.30      6.62 o 
  -6   3   8        6.13        4.44      2.22 o 
  -5   3   8       20.00       21.48      3.31 o 
  -4   3   8      129.85      114.44      3.16 o 
  -3   3   8      673.42      619.68      7.94 o 
  -2   3   8      367.91      389.32      5.26 o 
  -1   3   8    12538.42    12132.93    149.05 o 
   0   3   8      107.12      134.48      3.21 o 
   1   3   8        8.31       25.12      1.49 o 
   2   3   8       14.58       23.91      1.52 o 
   3   3   8       26.75       25.33      3.21 o 
   4   3   8        3.31        4.98      1.50 o 
   5   3   8      154.72      152.82      5.70 o 
   6   3   8        0.73        5.26      1.48 o 
  -6   4   8       24.86       28.54      4.82 o 
  -5   4   8        1.89        4.65      1.95 o 
  -4   4   8      129.61      155.23      4.67 o 
  -3   4   8        1.93        3.31      0.91 o 
  -2   4   8     1061.20     1080.82     14.46 o 
  -1   4   8      260.97      267.94      4.74 o 
   0   4   8       74.22       89.25      2.40 o 
   1   4   8       74.63       74.01      5.86 o 
   2   4   8      473.42      444.39     23.05 o 
   3   4   8       45.85       46.77      2.98 o 
   4   4   8      129.16      148.55      5.78 o 
   5   4   8        0.21        4.55      2.77 o 
   6   4   8      332.64      330.30      9.97 o 
  -5   5   8       26.52       29.54      2.70 o 
  -4   5   8       73.67       70.10      3.31 o 
  -3   5   8       27.12       31.47      1.93 o 
  -2   5   8       13.14      113.49      3.47 o 
  -1   5   8      571.60      595.86     10.94 o 
   0   5   8       14.73       17.03      1.89 o 
   1   5   8      474.88      406.35     18.77 o 
   2   5   8       46.32       51.79      3.30 o 
   3   5   8       67.42       63.33      3.66 o 
   4   5   8        2.15        5.17      1.88 o 
   5   5   8      134.31      129.65      5.78 o 
  -4   6   8      124.14      119.19      5.60 o 
  -3   6   8        1.50        1.29      1.77 o 
  -2   6   8      237.93      244.70      6.38 o 
  -1   6   8        5.47        5.61      1.57 o 
   0   6   8        7.40       11.17      1.94 o 
   1   6   8        0.04        0.90      1.25 o 
   2   6   8       71.83       83.88      5.41 o 
   3   6   8       17.53       17.32      2.68 o 
   4   6   8      299.51      306.51      9.55 o 
  -3   7   8      289.66      276.68      9.42 o 
  -2   7   8        9.60       39.21      6.53 o 
  -1   7   8      695.63      650.54     12.97 o 
   0   7   8        0.59        0.07      1.40 o 
   1   7   8       64.76       62.10      4.12 o 
   2   7   8       74.61       65.24      4.34 o 
   3   7   8      162.60      157.88      6.82 o 
  -1   8   8        0.23        1.72      1.80 o 
   0   8   8       40.20       47.62      3.75 o 
  -7   0   9      534.20      607.17     23.26 o 
  -5   0   9     1569.57     1492.80     40.55 o 
  -3   0   9      534.80      560.55     10.52 o 
  -1   0   9     2043.58     2051.03     27.14 o 
   1   0   9     2585.65     2755.01     36.46 o 
   3   0   9     2745.82     2636.71     43.71 o 
   5   0   9     1810.19     1802.22     45.79 o 
  -7   1   9        6.23        3.90      2.74 o 
  -6   1   9      395.60      389.59     11.51 o 
  -5   1   9       16.10       17.26      2.69 o 
  -4   1   9      283.86      292.01      7.95 o 
  -3   1   9      150.25      147.54      2.62 o 
  -2   1   9     1552.16     1810.57     24.82 o 
  -1   1   9       46.92       37.48      1.02 o 
   0   1   9      744.13      668.54      7.64 o 
   1   1   9      381.54      404.38      5.14 o 
   2   1   9     3213.35     3255.35     37.98 o 
   3   1   9        0.09        0.97      0.87 o 
   4   1   9     1775.26     1771.29     25.32 o 
   5   1   9        1.13        2.49      1.04 o 
   6   1   9      200.35      208.91      8.02 o 
  -7   2   9       61.05       75.16      7.28 o 
  -6   2   9      104.08      178.82      7.33 o 
  -5   2   9      322.25      323.34      9.33 o 
  -4   2   9      206.33      205.96      4.88 o 
  -3   2   9        3.91        1.03      0.75 o 
  -2   2   9        8.86       36.58      1.24 o 
  -1   2   9      116.16      130.81      2.76 o 
   0   2   9      202.79      242.12      3.45 o 
   1   2   9     2380.42     2394.19     25.67 o 
   2   2   9        6.33       10.54      1.07 o 
   3   2   9      190.08      156.86      4.81 o 
   4   2   9        0.54        9.16      2.38 o 
   5   2   9      131.08      137.72      4.17 o 
   6   2   9        0.27        0.01      1.10 o 
  -6   3   9       81.70       80.60      5.03 o 
  -5   3   9        2.24       -0.65      2.26 o 
  -4   3   9       11.99       31.02      2.31 o 
  -3   3   9      124.53      129.36      2.63 o 
  -2   3   9       16.97       20.84      1.39 o 
  -1   3   9       28.53       28.20      1.28 o 
   0   3   9       62.42       56.55      1.64 o 
   1   3   9      190.74      184.80      3.83 o 
   2   3   9      654.63      646.99     26.75 o 
   3   3   9        6.69        6.46      1.43 o 
   4   3   9      290.82      290.76      7.95 o 
   5   3   9        5.98        5.90      1.70 o 
   6   3   9        0.96        2.47      1.22 o 
  -6   4   9        7.85       16.29      6.14 o 
  -5   4   9     1079.01     1040.05     33.08 o 
  -4   4   9        2.88        7.08      1.70 o 
  -3   4   9      107.59       99.20     10.30 o 
  -2   4   9       40.43       62.42      2.09 o 
  -1   4   9     1434.93     1431.62     18.35 o 
   0   4   9       67.06       65.17      2.09 o 
   1   4   9      118.32      111.70      2.98 o 
   2   4   9       27.05       26.88      1.79 o 
   3   4   9      757.98      727.67     15.32 o 
   4   4   9        2.56        6.13      1.73 o 
   5   4   9      309.70      309.56      9.16 o 
   6   4   9        2.36        3.62      1.81 o 
  -5   5   9       12.57       15.20      3.32 o 
  -4   5   9      463.41      518.04     10.45 o 
  -3   5   9      133.11      110.92      3.80 o 
  -2   5   9       66.00       68.13      2.39 o 
  -1   5   9        7.26        8.01      1.46 o 
   0   5   9      897.68      916.68     15.51 o 
   1   5   9        6.06        8.28      2.09 o 
   2   5   9      647.74      633.01     14.14 o 
   3   5   9       18.35       12.49      2.21 o 
   4   5   9      914.53      940.86     19.86 o 
   5   5   9        1.59        3.14      1.70 o 
  -4   6   9        6.74        9.41      2.41 o 
  -3   6   9       80.33       97.93     14.15 o 
  -2   6   9       13.84       20.93      2.22 o 
  -1   6   9      269.56      267.96      6.78 o 
   0   6   9       38.84       43.85      3.56 o 
   1   6   9      144.35      134.33      4.69 o 
   2   6   9        0.05       21.29      2.79 o 
   3   6   9      337.94      338.74      9.91 o 
   4   6   9        4.35        5.57      2.13 o 
  -3   7   9        1.01        0.48      2.01 o 
  -2   7   9       11.00       15.63      2.29 o 
  -1   7   9        1.22        5.42      1.81 o 
   0   7   9      102.24       94.39      4.24 o 
   1   7   9        0.51        2.26      2.02 o 
   2   7   9      330.22      351.10     10.58 o 
   3   7   9        0.30        2.10      1.81 o 
  -6   0  10       59.37       44.13      5.80 o 
  -4   0  10      293.08      336.61     12.36 o 
  -2   0  10       70.25       37.90      2.91 o 
   0   0  10       99.21       76.58      1.97 o 
   2   0  10      259.41      310.53     11.14 o 
   4   0  10      506.77      491.18     15.29 o 
   6   0  10       36.82       41.05      4.74 o 
  -7   1  10        7.44       11.27      4.96 o 
  -6   1  10        3.18        6.31      3.03 o 
  -5   1  10       20.24       18.11      2.74 o 
  -4   1  10       41.69       51.06      3.09 o 
  -3   1  10      126.75      108.37      2.80 o 
  -2   1  10      139.49      350.80      7.85 o 
  -1   1  10     2422.34     2256.75     23.86 o 
   0   1  10      292.41      298.73      3.92 o 
   1   1  10      122.67       69.26      1.57 o 
   2   1  10      190.93      193.03      3.64 o 
   3   1  10        3.40        6.72      1.25 o 
   4   1  10       88.83       78.60      2.84 o 
   5   1  10      112.06       93.79      3.31 o 
   6   1  10       10.77        8.76      1.91 o 
  -6   2  10      224.59      242.68      8.54 o 
  -5   2  10       34.01       31.48      4.44 o 
  -4   2  10       50.78      113.94      4.57 o 
  -3   2  10       60.50       60.67      3.42 o 
  -2   2  10       62.32       41.98      1.21 o 
  -1   2  10      308.05      307.39      5.09 o 
   0   2  10     8235.26     8450.52     87.06 o 
   1   2  10      434.74      436.92      5.73 o 
   2   2  10      370.42      353.59      6.47 o 
   3   2  10       16.19       19.53      1.90 o 
   4   2  10     1361.38     1351.70     31.86 o 
   5   2  10       24.01       24.55      2.11 o 
   6   2  10       16.06       19.09      2.10 o 
  -6   3  10        1.27        5.34      2.89 o 
  -5   3  10      317.15      319.90      7.58 o 
  -4   3  10        2.91        2.52      1.04 o 
  -3   3  10       36.02       25.25      1.49 o 
  -2   3  10       97.62      142.66      4.27 o 
  -1   3  10     2184.06     2138.22     23.07 o 
   0   3  10      171.17      200.99      3.25 o 
   1   3  10     1339.46     1256.47     14.42 o 
   2   3  10       20.08       66.11      5.09 o 
   3   3  10       80.34       84.25      6.35 o 
   4   3  10        1.36        2.87      1.37 o 
   5   3  10      117.02      104.23      4.71 o 
   6   3  10        4.16        4.21      1.52 o 
  -6   4  10        8.79       12.65      2.88 o 
  -5   4  10        8.46       15.69      2.81 o 
  -4   4  10      144.47      136.45      4.38 o 
  -3   4  10       35.78       36.78      2.19 o 
  -2   4  10       47.98       42.52      1.75 o 
  -1   4  10      235.16      248.53      4.58 o 
   0   4  10     1611.34     1636.37     26.26 o 
   1   4  10       28.11       31.33      1.63 o 
   2   4  10       68.39       64.39      2.55 o 
   3   4  10       72.66       68.81      3.65 o 
   4   4  10      251.82      242.58      7.53 o 
   5   4  10        0.06        2.34      1.58 o 
  -5   5  10        0.06       -0.33      1.79 o 
  -4   5  10        2.91        6.25      1.76 o 
  -3   5  10      365.39      315.68      7.12 o 
  -2   5  10       33.91       73.83      4.49 o 
  -1   5  10     1029.73     1027.26     14.22 o 
   0   5  10      309.54      299.18      6.87 o 
   1   5  10       25.91       23.08      2.13 o 
   2   5  10       30.78       45.13      3.08 o 
   3   5  10       25.25       19.78      4.67 o 
   4   5  10       25.68       27.00      4.28 o 
   5   5  10        1.36        1.74      1.67 o 
  -4   6  10        0.56       20.51      8.18 o 
  -3   6  10        7.74        9.74      2.36 o 
  -2   6  10      406.39      372.00     12.65 o 
  -1   6  10       93.85       79.03      3.56 o 
   0   6  10      916.85      955.56     16.78 o 
   1   6  10        2.54       -0.44      1.12 o 
   2   6  10       14.80       10.47      2.35 o 
   3   6  10       62.14       55.07      3.83 o 
   4   6  10      319.98      343.40     10.35 o 
  -3   7  10        0.23        2.33      2.15 o 
  -2   7  10       13.91       29.53      3.82 o 
  -1   7  10      782.60      772.79     15.36 o 
   0   7  10       12.65       10.36      2.11 o 
   1   7  10      214.15      204.40      6.41 o 
   2   7  10        2.07       14.11      2.86 o 
   3   7  10        3.78        9.31      2.61 o 
  -7   0  11        0.58        9.82      4.43 o 
  -5   0  11     1911.77     1905.89     49.70 o 
  -3   0  11       42.65       67.05      4.41 o 
  -1   0  11       96.13      250.07      6.28 o 
   1   0  11    10490.00    10463.92    134.97 o 
   3   0  11       16.39       28.20      1.88 o 
   5   0  11     2231.50     2131.14     53.50 o 
  -7   1  11       20.52       22.12      6.07 o 
  -6   1  11       42.95       38.85      4.70 o 
  -5   1  11       47.88       40.31      3.95 o 
  -4   1  11     1296.02     1337.87     25.09 o 
  -3   1  11      196.25      182.16      3.88 o 
  -2   1  11      147.44      155.37      4.42 o 
  -1   1  11        0.37        1.26      0.58 o 
   0   1  11     5617.75     6141.17     63.48 o 
   1   1  11        0.98        5.32      1.19 o 
   2   1  11      269.98      257.51      4.50 o 
   3   1  11       24.74       31.25      1.77 o 
   4   1  11     1174.88     1201.55     18.17 o 
   5   1  11      126.41      124.89      3.97 o 
   6   1  11      351.68      330.61      9.28 o 
  -6   2  11       32.56       39.48      3.93 o 
  -5   2  11      798.40      794.37     17.27 o 
  -4   2  11       63.50       56.19      3.31 o 
  -3   2  11        6.10        5.03      0.83 o 
  -2   2  11       12.28       37.33      1.69 o 
  -1   2  11      776.64      758.84      8.84 o 
   0   2  11      456.16      526.17      6.54 o 
   1   2  11        2.18        6.52      0.73 o 
   2   2  11       24.67       29.40      1.61 o 
   3   2  11        4.37        4.24      1.01 o 
   4   2  11       95.96      100.24      4.50 o 
   5   2  11     1039.66     1018.00     16.46 o 
   6   2  11       16.26       20.24      2.16 o 
  -6   3  11      159.49      161.11      7.00 o 
  -5   3  11        5.01        5.65      2.10 o 
  -4   3  11      682.77      690.31     12.26 o 
  -3   3  11        5.63        4.76      1.61 o 
  -2   3  11      582.18      611.90      7.64 o 
  -1   3  11        7.47       12.92      1.35 o 
   0   3  11      487.53      552.90      7.03 o 
   1   3  11      230.48      208.01      3.55 o 
   2   3  11      527.12      534.24      9.23 o 
   3   3  11        6.67        4.52      1.43 o 
   4   3  11      332.01      360.07      9.31 o 
   5   3  11       37.14       38.15      3.26 o 
   6   3  11      325.34      300.84      7.38 o 
  -6   4  11        0.10        9.97      5.00 o 
  -5   4  11     1049.77     1086.15     23.42 o 
  -4   4  11       52.78       46.35      4.45 o 
  -3   4  11       68.46       90.07      6.38 o 
  -2   4  11        1.20       10.71      1.11 o 
  -1   4  11        1.03        9.37      1.04 o 
   0   4  11       25.63       30.34      1.61 o 
   1   4  11      291.50      292.17     10.38 o 
   2   4  11       20.30       22.98      1.80 o 
   3   4  11        7.37        4.96      2.01 o 
   4   4  11       29.41       33.79      3.48 o 
   5   4  11     1043.83     1048.03     23.05 o 
  -5   5  11        2.75        0.33      1.90 o 
  -4   5  11      568.30      627.40     15.02 o 
  -3   5  11        0.93        0.16      1.17 o 
  -2   5  11      140.86      176.00      4.06 o 
  -1   5  11        2.96        3.85      0.99 o 
   0   5  11      886.84      886.06     15.19 o 
   1   5  11        6.79        7.61      1.53 o 
   2   5  11      151.86      169.72      6.00 o 
   3   5  11       67.86       61.52      3.83 o 
   4   5  11      122.55      134.73      5.75 o 
   5   5  11        0.02        2.32      1.87 o 
  -4   6  11        8.46        7.64      2.29 o 
  -3   6  11        3.07        4.84      2.09 o 
  -2   6  11       46.05       47.60      3.72 o 
  -1   6  11      190.48      196.29      5.71 o 
   0   6  11        0.15        3.09      1.45 o 
   1   6  11      322.54      346.53      8.27 o 
   2   6  11      205.42      204.71      7.26 o 
   3   6  11      110.70      114.63      5.49 o 
   4   6  11       66.53       62.07      4.43 o 
  -3   7  11       60.55       59.72      4.61 o 
  -2   7  11      155.76      154.23      6.83 o 
  -1   7  11      113.53      110.31      4.63 o 
   0   7  11       23.25       29.50      2.92 o 
   1   7  11      342.89      308.81      8.22 o 
   2   7  11       25.89       30.13      3.58 o 
  -6   0  12      518.31      488.22     18.61 o 
  -4   0  12       72.55      100.81      6.17 o 
  -2   0  12     1819.42     1814.58     43.92 o 
   0   0  12     2721.80     3136.80     36.75 o 
   2   0  12     1553.55     1423.41     20.26 o 
   4   0  12      759.85      763.97     21.87 o 
   6   0  12       68.03       57.82      5.13 o 
  -6   1  12        2.68       13.32      2.80 o 
  -5   1  12       94.68       86.30      6.01 o 
  -4   1  12        1.48        3.79      1.54 o 
  -3   1  12        1.77        1.02      0.97 o 
  -2   1  12       23.50       34.47      1.33 o 
  -1   1  12     1020.59     1073.82     11.89 o 
   0   1  12      220.85      189.86      2.90 o 
   1   1  12     3360.61     3296.25     34.91 o 
   2   1  12       88.26      219.67      6.50 o 
   3   1  12     1580.52     1491.39     16.84 o 
   4   1  12      329.07      304.02      6.40 o 
   5   1  12       38.72       41.46      2.52 o 
   6   1  12        7.47        7.26      1.82 o 
  -6   2  12       10.92       10.20      2.80 o 
  -5   2  12        1.40        5.18      2.06 o 
  -4   2  12     1551.83     1546.46     28.44 o 
  -3   2  12        3.59        5.46      1.16 o 
  -2   2  12       13.94       13.44      0.98 o 
  -1   2  12      159.11      140.29      2.42 o 
   0   2  12      855.60      820.41      9.62 o 
   1   2  12       98.57      142.57      8.61 o 
   2   2  12     3361.33     3282.34     38.69 o 
   3   2  12      448.90      421.18      8.03 o 
   4   2  12       50.10       79.01      6.87 o 
   5   2  12       85.43       88.87      3.56 o 
   6   2  12      189.10      201.32      5.69 o 
  -6   3  12        1.65        2.70      2.19 o 
  -5   3  12       88.23       74.31      4.39 o 
  -4   3  12        2.06        3.30      1.44 o 
  -3   3  12     1158.85     1104.80     14.78 o 
  -2   3  12        0.71       37.56      4.06 o 
  -1   3  12       89.88      114.39      2.30 o 
   0   3  12      451.24      479.64      6.34 o 
   1   3  12     1066.17     1059.41     12.55 o 
   2   3  12       56.97      230.77     24.98 o 
   3   3  12     2202.78     2089.07     30.08 o 
   4   3  12      245.40      225.54      6.97 o 
   5   3  12      316.74      294.12      8.68 o 
   6   3  12       11.65       12.83      2.03 o 
  -6   4  12       31.79       36.76      7.64 o 
  -5   4  12        3.04        9.21      2.34 o 
  -4   4  12      217.45      223.99      7.42 o 
  -3   4  12       30.77       29.58      3.48 o 
  -2   4  12        0.49        3.21      1.04 o 
  -1   4  12      877.85      827.50     11.59 o 
   0   4  12       14.13       28.27      1.61 o 
   1   4  12      167.74      166.41      3.80 o 
   2   4  12     2470.07     2442.21     34.50 o 
   3   4  12       54.07       57.02      2.68 o 
   4   4  12      102.52      102.02      5.30 o 
   5   4  12       37.39       40.00      5.22 o 
  -5   5  12       44.40       45.13      4.15 o 
  -4   5  12       26.89       24.02      3.06 o 
  -3   5  12        7.04        6.43      1.88 o 
  -2   5  12      286.33      263.23      6.13 o 
  -1   5  12       29.18       30.27      1.83 o 
   0   5  12      354.17      343.64      7.03 o 
   1   5  12      902.54      869.70     15.23 o 
   2   5  12      114.15      168.89      6.07 o 
   3   5  12     1300.41     1276.31     25.15 o 
   4   5  12        1.62        2.99      1.83 o 
  -4   6  12       63.83       95.33      7.54 o 
  -3   6  12       25.41       32.93      3.49 o 
  -2   6  12       30.64       43.72      3.84 o 
  -1   6  12      112.11      105.09      4.13 o 
   0   6  12      655.10      645.64     13.16 o 
   1   6  12       53.13       52.24      3.19 o 
   2   6  12     1289.45     1241.81     25.08 o 
   3   6  12       10.51        9.38      4.55 o 
   4   6  12       31.94       27.89      3.51 o 
  -2   7  12        0.17        1.43      2.16 o 
  -1   7  12        8.82       11.84      2.22 o 
   0   7  12        2.83        1.37      1.55 o 
   1   7  12      641.31      633.15     13.18 o 
   2   7  12       22.02       33.39      3.73 o 
  -5   0  13      111.33      128.35      7.93 o 
  -3   0  13      586.66      513.27     15.83 o 
  -1   0  13      593.88      582.13     18.41 o 
   1   0  13      189.00      172.86      3.07 o 
   3   0  13     5451.06     5320.81     70.70 o 
   5   0  13       23.18       21.22      3.37 o 
  -6   1  13       43.84       43.73      4.08 o 
  -5   1  13       81.71       77.97      4.42 o 
  -4   1  13      448.88      502.04     11.72 o 
  -3   1  13      314.11      265.32      7.01 o 
  -2   1  13     1880.63     1853.26     25.49 o 
  -1   1  13       51.62       49.15      1.30 o 
   0   1  13       45.94       41.41      1.22 o 
   1   1  13        2.62        1.56      0.49 o 
   2   1  13        1.43        1.53      0.64 o 
   3   1  13      221.62      227.86      4.47 o 
   4   1  13     2671.66     2530.94     35.41 o 
   5   1  13        0.73        5.62      1.58 o 
   6   1  13      100.59      101.01      5.23 o 
  -6   2  13        1.37        4.28      2.27 o 
  -5   2  13      105.29      101.31      9.89 o 
  -4   2  13      113.74      104.52      4.52 o 
  -3   2  13      380.16      356.88     16.48 o 
  -2   2  13       96.46      282.80     10.22 o 
  -1   2  13     3520.43     3412.61     35.94 o 
   0   2  13      295.82      333.51      4.67 o 
   1   2  13      888.96      889.00     10.63 o 
   2   2  13      460.51      453.72      7.35 o 
   3   2  13      645.16      619.44     10.80 o 
   4   2  13       49.58       55.58      3.22 o 
   5   2  13       35.22       39.58      2.45 o 
   6   2  13        0.00        5.10      1.46 o 
  -6   3  13       14.88       14.40      3.11 o 
  -5   3  13        0.49        3.55      1.94 o 
  -4   3  13      674.54      701.05     12.51 o 
  -3   3  13       49.29       50.55      2.35 o 
  -2   3  13     2421.43     2373.31     34.21 o 
  -1   3  13      284.17      269.59      4.09 o 
   0   3  13      335.46      375.09      5.32 o 
   1   3  13        0.09        0.83      0.59 o 
   2   3  13      462.65      443.86      7.25 o 
   3   3  13       95.73       97.31      3.41 o 
   4   3  13       28.13       35.76      2.98 o 
   5   3  13       36.35       39.12      4.76 o 
  -5   4  13      214.11      212.79     14.64 o 
  -4   4  13       82.94       70.46      4.14 o 
  -3   4  13      944.33      926.15     16.03 o 
  -2   4  13      183.02      330.75     27.32 o 
  -1   4  13     1397.88     1365.50     17.84 o 
   0   4  13      151.86      135.45      3.30 o 
   1   4  13      214.47      189.66      4.17 o 
   2   4  13       94.06       83.25      3.12 o 
   3   4  13      189.98      190.50      5.18 o 
   4   4  13       29.37       24.43      2.82 o 
   5   4  13      208.35      206.34      7.47 o 
  -5   5  13       18.67       18.36      3.03 o 
  -4   5  13      242.11      245.87      8.16 o 
  -3   5  13       17.73       19.16      2.07 o 
  -2   5  13      888.45      899.79     15.11 o 
  -1   5  13       58.84       55.08      4.66 o 
   0   5  13      230.43      230.10      4.90 o 
   1   5  13      180.58      168.51      6.61 o 
   2   5  13       76.58       80.43      4.13 o 
   3   5  13      340.37      310.66     14.15 o 
   4   5  13      236.49      251.92      8.35 o 
  -4   6  13        7.90        8.10      3.65 o 
  -3   6  13       70.05       76.48      4.62 o 
  -2   6  13        0.08      102.69     17.16 o 
  -1   6  13      174.84      169.50      7.96 o 
   0   6  13       76.47       81.20      3.70 o 
   1   6  13        9.74       10.25      1.99 o 
   2   6  13      343.61      340.13      9.97 o 
   3   6  13      461.69      493.55     13.02 o 
  -2   7  13      166.55      172.16      7.36 o 
  -1   7  13       10.11       11.25      2.82 o 
   0   7  13        2.13        4.65      1.86 o 
   1   7  13      169.36      154.53      6.83 o 
   2   7  13       94.66       94.20      5.25 o 
  -6   0  14      445.08      469.89     18.09 o 
  -4   0  14      152.03      181.89      8.62 o 
  -2   0  14     2148.86     2166.17     51.96 o 
   0   0  14      364.66      394.11      5.58 o 
   2   0  14      986.05      970.33     14.62 o 
   4   0  14     1664.66     1733.58     43.99 o 
   6   0  14      155.83      184.56      9.60 o 
  -6   1  14       26.85       44.91      4.08 o 
  -5   1  14      461.65      479.50     12.14 o 
  -4   1  14        5.61       21.89      2.50 o 
  -3   1  14       21.03       23.80      2.24 o 
  -2   1  14        0.29        1.70      0.97 o 
  -1   1  14      575.62      537.72      6.53 o 
   0   1  14      371.94      376.67      5.00 o 
   1   1  14     1244.85     1203.44     13.76 o 
   2   1  14      624.52      609.86      8.87 o 
   3   1  14      579.20      571.71      8.96 o 
   4   1  14       31.05       38.47      2.29 o 
   5   1  14      516.60      555.96     10.41 o 
   6   1  14       32.57       34.63      6.18 o 
  -6   2  14      332.44      328.17     10.21 o 
  -5   2  14       20.11       18.85      2.75 o 
  -4   2  14      538.62      500.57     15.35 o 
  -3   2  14       13.29       14.76      1.88 o 
  -2   2  14      210.66      228.63      4.07 o 
  -1   2  14       93.50       95.55      3.53 o 
   0   2  14      459.52      447.30      6.69 o 
   1   2  14      731.32      751.73      9.30 o 
   2   2  14      227.86      230.94      4.49 o 
   3   2  14       56.33       57.85      2.71 o 
   4   2  14      800.61      804.47     18.81 o 
   5   2  14       10.45        6.29      1.51 o 
   6   2  14       20.11       26.68      2.53 o 
  -6   3  14       22.14       31.21      5.56 o 
  -5   3  14       96.09       99.92      5.22 o 
  -4   3  14       37.41       54.39      2.91 o 
  -3   3  14      567.91      542.54     19.45 o 
  -2   3  14       14.84       50.75      3.26 o 
  -1   3  14     1942.81     1856.15     24.48 o 
   0   3  14        9.96       24.22      1.25 o 
   1   3  14      128.72      121.48      2.72 o 
   2   3  14      113.48      150.50      5.47 o 
   3   3  14       29.40       34.97      2.32 o 
   4   3  14      354.48      317.68      8.82 o 
   5   3  14      767.02      747.39     28.93 o 
  -5   4  14        0.02        9.75      3.52 o 
  -4   4  14       13.06       20.36      3.64 o 
  -3   4  14        0.01        2.60      1.65 o 
  -2   4  14        0.09        6.08      1.25 o 
  -1   4  14       20.59       19.77      1.44 o 
   0   4  14      370.05      348.64     13.23 o 
   1   4  14      446.82      424.18      8.07 o 
   2   4  14      199.99      202.47      4.57 o 
   3   4  14      386.43      376.76      8.04 o 
   4   4  14      718.29      759.26     16.92 o 
   5   4  14       20.12       16.77      2.81 o 
  -5   5  14      398.20      397.83     11.73 o 
  -4   5  14        3.38        6.04      2.30 o 
  -3   5  14       40.80       75.87      6.26 o 
  -2   5  14       55.22       55.31      2.72 o 
  -1   5  14       19.72       19.89      1.92 o 
   0   5  14      138.35      134.61      6.14 o 
   1   5  14       93.91       83.61      3.56 o 
   2   5  14      343.53      398.67     10.47 o 
   3   5  14        1.06        1.47      1.53 o 
   4   5  14        0.24        5.20      2.11 o 
  -4   6  14        0.39        2.95      3.15 o 
  -3   6  14        1.15       -0.91      2.63 o 
  -2   6  14      104.79      110.40      5.40 o 
  -1   6  14        1.66        2.43      1.99 o 
   0   6  14        3.33        4.33      1.56 o 
   1   6  14      122.45      130.39      4.81 o 
   2   6  14      164.37      187.56      8.24 o 
   3   6  14        0.04        0.31      1.76 o 
  -2   7  14       30.89       37.02      4.85 o 
  -1   7  14       67.70       79.76      8.20 o 
   0   7  14        0.08        0.07      1.56 o 
   1   7  14      169.41      160.92      5.81 o 
  -5   0  15      391.48      359.03     14.25 o 
  -3   0  15     1070.74     1040.18     28.04 o 
  -1   0  15     1239.46     1181.92     30.38 o 
   1   0  15       20.62       36.15      1.59 o 
   3   0  15        0.03        2.11      1.56 o 
   5   0  15        2.97       -0.56      1.67 o 
  -6   1  15       90.34       93.92      5.26 o 
  -5   1  15       15.28       16.11      3.23 o 
  -4   1  15        2.63      174.44      8.64 o 
  -3   1  15      286.62      266.41      7.96 o 
  -2   1  15      707.67      723.92     11.83 o 
  -1   1  15      287.59      291.70     11.09 o 
   0   1  15      941.48      943.68     10.93 o 
   1   1  15        1.54        3.65      0.66 o 
   2   1  15      105.52       94.63      2.63 o 
   3   1  15      135.55      125.50      3.19 o 
   4   1  15       21.42       64.02      2.68 o 
   5   1  15      140.45      140.05      4.40 o 
   6   1  15      147.35      170.67      6.46 o 
  -6   2  15       39.99       46.88      7.59 o 
  -5   2  15      171.92      173.55      6.79 o 
  -4   2  15       97.78       80.19      3.29 o 
  -3   2  15      275.57      256.08      5.79 o 
  -2   2  15      159.41      159.32      3.95 o 
  -1   2  15      725.54      728.71      9.97 o 
   0   2  15       93.43       92.33      2.09 o 
   1   2  15     1650.75     1567.85     17.76 o 
   2   2  15      166.00      161.91      3.28 o 
   3   2  15      308.96      316.04      6.84 o 
   4   2  15       17.11       16.64      1.57 o 
   5   2  15        6.57        8.03      1.56 o 
  -6   3  15        5.84        7.62      2.65 o 
  -5   3  15       38.81       47.69     11.13 o 
  -4   3  15       30.33       24.13      2.82 o 
  -3   3  15        0.00        0.65      1.05 o 
  -2   3  15      631.63      635.82      9.20 o 
  -1   3  15       44.34       46.41      1.81 o 
   0   3  15     1655.55     1724.84     19.33 o 
   1   3  15        5.37        6.80      0.93 o 
   2   3  15     1156.12     1098.34     15.15 o 
   3   3  15       42.16       46.01      2.49 o 
   4   3  15        6.73       25.39      3.67 o 
   5   3  15       40.36       39.04      5.24 o 
  -5   4  15       46.43       65.96      4.42 o 
  -4   4  15        6.02        8.36      2.29 o 
  -3   4  15      956.02      875.73     18.68 o 
  -2   4  15       40.11       48.45      2.65 o 
  -1   4  15     1081.26     1086.75     17.29 o 
   0   4  15       54.59       54.05      2.14 o 
   1   4  15      576.15      558.41      8.89 o 
   2   4  15       20.29       28.33      1.97 o 
   3   4  15       26.62       32.87      2.88 o 
   4   4  15       16.02       23.59      2.87 o 
   5   4  15        0.34        2.46      2.47 o 
  -4   5  15       11.30       18.15      2.79 o 
  -3   5  15        0.11        2.04      1.70 o 
  -2   5  15      544.24      544.51     15.65 o 
  -1   5  15        1.48        3.43      1.31 o 
   0   5  15      690.03      730.16     11.16 o 
   1   5  15       11.00        9.44      1.74 o 
   2   5  15        2.66        2.91      1.49 o 
   3   5  15        8.01        9.10      2.27 o 
   4   5  15      237.93      253.91     15.61 o 
  -3   6  15       46.79       46.65      6.23 o 
  -2   6  15       43.62       55.65      4.04 o 
  -1   6  15      307.62      301.87      9.52 o 
   0   6  15        5.36        5.60      1.70 o 
   1   6  15      114.90      114.08      4.57 o 
   2   6  15       11.78       19.56      2.92 o 
   3   6  15       47.65       47.94      4.12 o 
  -1   7  15        0.47        0.84      2.11 o 
   0   7  15      180.76      179.44      7.64 o 
   1   7  15       21.96       26.12      2.96 o 
  -6   0  16       92.41       92.92      7.58 o 
  -4   0  16     1627.85     1620.37     42.27 o 
  -2   0  16      803.45      797.90     21.70 o 
   0   0  16      338.87      376.82      5.51 o 
   2   0  16      215.11      191.65      4.43 o 
   4   0  16      414.71      406.01     13.92 o 
  -6   1  16       30.90       29.31      4.49 o 
  -5   1  16     1298.14     1236.88     24.71 o 
  -4   1  16        4.25       10.92      2.51 o 
  -3   1  16      336.50      332.15      8.35 o 
  -2   1  16      113.69      115.82      4.52 o 
  -1   1  16      216.02      220.11      3.90 o 
   0   1  16        3.12        6.60      0.70 o 
   1   1  16       21.30       26.34      2.59 o 
   2   1  16       98.40       86.25      2.01 o 
   3   1  16       97.18       94.18      3.47 o 
   4   1  16      275.66      251.73      5.84 o 
   5   1  16      538.47      515.66     10.01 o 
  -6   2  16      386.61      361.09     10.91 o 
  -5   2  16       34.64       40.13      4.26 o 
  -4   2  16      718.66      727.38     13.04 o 
  -3   2  16       16.00       18.69      1.78 o 
  -2   2  16       29.63       43.18      2.09 o 
  -1   2  16        3.45        5.84      1.50 o 
   0   2  16     1047.06     1124.38     13.06 o 
   1   2  16        6.34        5.36      0.84 o 
   2   2  16       38.35       50.75      1.83 o 
   3   2  16      204.77      202.89      5.20 o 
   4   2  16      506.84      506.60      8.35 o 
   5   2  16       48.42       47.93      3.97 o 
  -5   3  16     1084.96     1081.42     23.49 o 
  -4   3  16       11.41       40.95      7.92 o 
  -3   3  16        7.57       11.11      1.56 o 
  -2   3  16       73.67      153.54     12.42 o 
  -1   3  16      432.78      407.07      6.51 o 
   0   3  16       12.11       18.74      1.21 o 
   1   3  16       21.97       28.04      1.77 o 
   2   3  16        0.16       29.86      1.66 o 
   3   3  16       23.98       37.97      3.89 o 
   4   3  16        8.45       10.95      2.07 o 
   5   3  16       79.92       75.01      3.00 o 
  -5   4  16       20.18       22.10      3.22 o 
  -4   4  16      528.99      571.06     14.11 o 
  -3   4  16       35.59       41.77      3.26 o 
  -2   4  16      122.51      136.16      5.08 o 
  -1   4  16       69.23       73.64      5.93 o 
   0   4  16      546.35      561.85      8.82 o 
   1   4  16       26.68       27.23      1.85 o 
   2   4  16        5.42        7.92      1.34 o 
   3   4  16        6.38        7.37      1.56 o 
   4   4  16      138.22      163.84      6.42 o 
  -4   5  16       35.38       38.56      3.74 o 
  -3   5  16      160.91      173.03      6.68 o 
  -2   5  16       66.11       59.85      2.96 o 
  -1   5  16        0.33       -0.32      1.18 o 
   0   5  16       38.47       42.62      2.25 o 
   1   5  16        1.15        0.63      1.01 o 
   2   5  16       13.13        7.59      2.04 o 
   3   5  16        5.57        8.31      2.18 o 
   4   5  16       31.65       46.28      4.14 o 
  -3   6  16       39.00       39.75      6.06 o 
  -2   6  16       45.05       50.14      3.99 o 
  -1   6  16       27.90       26.82      3.33 o 
   0   6  16       37.19       41.96      3.94 o 
   1   6  16        0.28        4.01      1.70 o 
   2   6  16       40.23       45.47      5.16 o 
  -5   0  17      242.76      199.57     10.06 o 
  -3   0  17        5.61        3.13      2.02 o 
  -1   0  17      847.64      835.54     16.48 o 
   1   0  17     1557.03     1556.31     22.00 o 
   3   0  17       76.30       62.84      9.49 o 
   5   0  17      140.96      135.82      7.73 o 
  -6   1  17       10.04       19.33      3.22 o 
  -5   1  17       63.13       58.73      6.70 o 
  -4   1  17      854.56      778.10     16.48 o 
  -3   1  17        2.86        3.44      1.41 o 
  -2   1  17       16.00       21.01      1.67 o 
  -1   1  17      395.08      372.57      7.05 o 
   0   1  17     1639.24     1725.35     19.07 o 
   1   1  17        0.02        3.06      1.37 o 
   2   1  17      433.59      407.23      5.93 o 
   3   1  17       12.76       13.44      1.26 o 
   4   1  17        7.39        8.05      1.45 o 
   5   1  17       62.68       64.72      3.75 o 
  -6   2  17       32.04       26.40      3.59 o 
  -5   2  17       30.01       21.55      2.44 o 
  -4   2  17       30.07       27.30      2.41 o 
  -3   2  17      616.65      597.45     10.74 o 
  -2   2  17       69.86       70.07      2.66 o 
  -1   2  17       50.32       50.38      1.83 o 
   0   2  17      144.83      163.57      3.58 o 
   1   2  17     1231.10     1188.72     14.08 o 
   2   2  17        5.65      181.19     12.26 o 
   3   2  17      487.74      486.50      9.40 o 
   4   2  17        9.75       10.55      1.63 o 
   5   2  17       25.61       27.77      2.44 o 
  -5   3  17        4.27        9.73      3.56 o 
  -4   3  17      446.87      386.18     11.63 o 
  -3   3  17        4.63       12.01      1.84 o 
  -2   3  17      379.80      367.86      7.28 o 
  -1   3  17       83.33       82.03      2.46 o 
   0   3  17      793.01      791.96      9.97 o 
   1   3  17        1.01        1.54      0.77 o 
   2   3  17      361.74      386.32      6.21 o 
   3   3  17       20.78       24.94      2.14 o 
   4   3  17      140.37      152.04      5.90 o 
   5   3  17        1.20        1.52      1.11 o 
  -5   4  17        3.58        4.15      2.21 o 
  -4   4  17       15.22       17.53      2.85 o 
  -3   4  17      195.30      206.49     10.33 o 
  -2   4  17       23.61       27.28      3.15 o 
  -1   4  17      119.90      120.47      3.86 o 
   0   4  17       97.15       96.65      3.46 o 
   1   4  17      900.75      876.27     12.82 o 
   2   4  17        1.70      120.21      7.03 o 
   3   4  17      190.89      190.92      5.50 o 
   4   4  17        7.96       13.31      2.52 o 
  -4   5  17      338.18      339.06     10.23 o 
  -3   5  17       85.49       85.40      4.55 o 
  -2   5  17        0.24        3.90      1.78 o 
  -1   5  17       74.83       53.24      4.60 o 
   0   5  17     1157.56     1204.38     21.45 o 
   1   5  17       42.11       45.38      2.45 o 
   2   5  17      343.86      354.87      9.93 o 
   3   5  17       16.60       13.82      2.63 o 
  -3   6  17      204.19      194.29     11.29 o 
  -2   6  17       30.14       37.36      6.02 o 
  -1   6  17       37.91       39.13      3.77 o 
   0   6  17       62.16       59.68      4.17 o 
   1   6  17      812.49      806.60     15.27 o 
   2   6  17       27.99       37.13      5.56 o 
  -6   0  18      104.60       88.64      7.25 o 
  -4   0  18        1.68       27.46      4.00 o 
  -2   0  18     3716.89     3582.10     84.13 o 
   0   0  18      357.32      372.38      8.09 o 
   2   0  18      379.85      373.50     10.58 o 
   4   0  18      103.29       91.40      5.78 o 
  -6   1  18        5.79       13.01      2.99 o 
  -5   1  18        0.08        5.25      2.80 o 
  -4   1  18       37.26       53.36      3.48 o 
  -3   1  18      672.62      651.15     13.74 o 
  -2   1  18        3.27       33.16      4.63 o 
  -1   1  18     2671.42     2469.14     35.35 o 
   0   1  18      464.42      474.72      6.33 o 
   1   1  18       24.37       33.29      3.48 o 
   2   1  18       17.83       27.73      1.96 o 
   3   1  18      485.88      453.55      6.86 o 
   4   1  18        2.94        4.71      1.33 o 
   5   1  18      114.06      107.90      4.86 o 
  -5   2  18      139.73      122.61      4.62 o 
  -4   2  18      549.11      538.20     10.50 o 
  -3   2  18        3.32        8.20      1.52 o 
  -2   2  18     2268.21     2157.93     31.42 o 
  -1   2  18       27.69       22.94      3.21 o 
   0   2  18        0.01        1.13      0.81 o 
   1   2  18      119.70      134.56      2.97 o 
   2   2  18        1.69       22.99      2.00 o 
   3   2  18        9.75        9.23      1.51 o 
   4   2  18       18.97       28.08      2.69 o 
   5   2  18        6.92        6.24      2.79 o 
  -5   3  18      202.39      178.28      7.15 o 
  -4   3  18       38.59       39.39      3.60 o 
  -3   3  18     1802.43     1729.26     26.11 o 
  -2   3  18      184.38      201.17      5.00 o 
  -1   3  18      611.77      560.08      9.96 o 
   0   3  18       39.07       34.91      1.87 o 
   1   3  18        2.16        4.56      1.04 o 
   2   3  18        0.59        2.18      0.92 o 
   3   3  18      197.27      179.59      5.17 o 
   4   3  18       49.48       49.74      3.61 o 
  -4   4  18      541.68      481.78     12.69 o 
  -3   4  18       39.69       34.68      3.29 o 
  -2   4  18     1605.49     1524.62     35.31 o 
  -1   4  18      179.45      172.31      5.43 o 
   0   4  18        7.15       11.24      1.61 o 
   1   4  18      102.55       92.76      3.08 o 
   2   4  18       84.80       89.25      3.14 o 
   3   4  18        7.15        5.57      1.66 o 
   4   4  18       12.61       22.16      5.27 o 
  -4   5  18        0.35        7.53      2.53 o 
  -3   5  18      373.48      350.98     10.01 o 
  -2   5  18        0.27       22.77      2.85 o 
  -1   5  18      322.39      307.06      9.95 o 
   0   5  18      134.21      143.72      4.61 o 
   1   5  18       34.14       28.35      2.13 o 
   2   5  18        9.72       13.61      2.45 o 
   3   5  18      358.79      359.56     31.66 o 
  -2   6  18      279.48      286.61     14.29 o 
  -1   6  18        0.12        2.07      1.98 o 
   0   6  18       17.70       14.45      2.98 o 
   1   6  18       79.76       81.80      5.00 o 
   2   6  18       50.75       41.94      5.35 o 
  -5   0  19      530.22      457.94     17.03 o 
  -3   0  19       24.54       28.39      3.69 o 
  -1   0  19      618.33      598.91     12.76 o 
   1   0  19     2003.22     1985.20     34.46 o 
   3   0  19      502.51      506.25     11.99 o 
   5   0  19      132.98      134.23      7.93 o 
  -5   1  19      102.38       93.49      4.98 o 
  -4   1  19       13.71       11.40      2.29 o 
  -3   1  19       26.38       20.88      2.13 o 
  -2   1  19      150.41      139.73      3.98 o 
  -1   1  19      290.88      284.23      6.03 o 
   0   1  19        0.05        3.83      0.88 o 
   1   1  19        0.48        1.79      0.67 o 
   2   1  19      296.70      323.41      5.17 o 
   3   1  19       55.90       50.07      2.20 o 
   4   1  19     1024.16     1014.67     16.43 o 
   5   1  19       54.47       49.56      3.42 o 
  -5   2  19      332.64      312.71      7.81 o 
  -4   2  19        5.33        9.70      1.85 o 
  -3   2  19        8.20       15.97      2.18 o 
  -2   2  19      262.05      230.43      5.43 o 
  -1   2  19     2662.13     2525.46     36.30 o 
   0   2  19      271.89      278.80      5.12 o 
   1   2  19       73.43       81.94      4.03 o 
   2   2  19        2.28        3.20      1.03 o 
   3   2  19      476.79      475.01      9.47 o 
   4   2  19       68.79       66.07      3.35 o 
   5   2  19      108.45      124.19      7.40 o 
  -5   3  19        7.06        8.04      2.62 o 
  -4   3  19        0.01        6.98      2.25 o 
  -3   3  19        2.51        5.90      2.41 o 
  -2   3  19        3.72        1.29      1.19 o 
  -1   3  19      341.05      317.50      6.71 o 
   0   3  19     1234.46     1285.05     17.12 o 
   1   3  19        0.41        3.32      1.34 o 
   2   3  19        6.73       24.77      2.28 o 
   3   3  19       24.28       22.97      2.20 o 
   4   3  19      611.81      624.42     14.63 o 
  -4   4  19        0.52        3.42      2.19 o 
  -3   4  19      244.42      244.86      7.85 o 
  -2   4  19       17.89       30.79      3.06 o 
  -1   4  19      559.33      538.12     12.78 o 
   0   4  19        0.02        1.10      1.32 o 
   1   4  19       10.00       13.30      1.59 o 
   2   4  19       76.54       84.26      3.09 o 
   3   4  19      232.26      218.47      6.15 o 
   4   4  19       20.60       28.30      3.27 o 
  -3   5  19      115.36      110.89      5.29 o 
  -2   5  19       63.59       49.19      3.65 o 
  -1   5  19       65.27       64.68      3.96 o 
   0   5  19       38.75       42.57      2.85 o 
   1   5  19       21.11       24.83      3.57 o 
   2   5  19      157.99      170.90      5.53 o 
   3   5  19       42.06       42.41      3.87 o 
  -2   6  19       10.04       16.62      4.71 o 
  -1   6  19      272.93      269.51     14.03 o 
   0   6  19       27.91       35.03      4.15 o 
   1   6  19      206.26      210.69      9.60 o 
  -4   0  20       30.95       42.75      5.00 o 
  -2   0  20      276.54      250.29      9.86 o 
   0   0  20      777.85      829.79     23.20 o 
   2   0  20      187.69      147.03      8.44 o 
   4   0  20      388.29      386.76     14.14 o 
  -5   1  20      294.71      295.92      9.11 o 
  -4   1  20        0.12       -0.01      1.57 o 
  -3   1  20       62.82       67.70      3.81 o 
  -2   1  20      615.16      557.25     10.12 o 
  -1   1  20        3.76        4.93      1.26 o 
   0   1  20       96.38       77.83      3.72 o 
   1   1  20      752.97      699.58      8.87 o 
   2   1  20      127.82      160.80      4.03 o 
   3   1  20       12.58       14.55      1.41 o 
   4   1  20       16.57       18.96      2.39 o 
   5   1  20      113.10      112.10      5.09 o 
  -5   2  20       10.81       11.41      2.66 o 
  -4   2  20       31.85       30.82      2.56 o 
  -3   2  20      404.48      354.44      7.53 o 
  -2   2  20        2.81        4.89      1.39 o 
  -1   2  20      260.51      248.92      8.09 o 
   0   2  20     1006.89     1081.69     25.46 o 
   1   2  20        1.81        3.60      1.00 o 
   2   2  20      127.44      105.87      4.12 o 
   3   2  20       90.50       85.47      2.59 o 
   4   2  20       19.28       18.72      2.12 o 
  -5   3  20       30.38       27.65      3.59 o 
  -4   3  20       16.91       18.24      3.08 o 
  -3   3  20      156.41      159.44      5.99 o 
  -2   3  20      186.09      185.38      4.92 o 
  -1   3  20     1059.49     1048.21     16.89 o 
   0   3  20       99.66       98.16      2.95 o 
   1   3  20      459.67      442.22      7.66 o 
   2   3  20       16.49       12.51      1.55 o 
   3   3  20        0.72        1.68      1.67 o 
   4   3  20        8.01       12.01      2.40 o 
  -4   4  20       45.19       43.34      4.02 o 
  -3   4  20        0.42        2.45      2.38 o 
  -2   4  20      218.84      200.15      6.87 o 
  -1   4  20       31.69       26.94      2.98 o 
   0   4  20     1910.97     2042.67     30.65 o 
   1   4  20       66.97       57.29      3.02 o 
   2   4  20        0.60        4.97      2.54 o 
   3   4  20       40.53       37.78      2.91 o 
  -3   5  20        1.75        5.17      2.11 o 
  -2   5  20       34.30       45.37      3.68 o 
  -1   5  20      453.78      438.09     11.57 o 
   0   5  20       31.98       41.41      2.84 o 
   1   5  20      380.60      384.26      9.43 o 
   2   5  20       18.51       17.74      3.71 o 
  -1   6  20       37.84       34.67      6.10 o 
   0   6  20      361.15      382.61     13.79 o 
  -5   0  21      227.32      248.73     11.82 o 
  -3   0  21      638.67      618.92     19.16 o 
  -1   0  21      225.65      204.91      8.78 o 
   1   0  21        6.86        8.60      1.53 o 
   3   0  21      134.47      154.92      8.00 o 
  -5   1  21       86.28       70.41      4.49 o 
  -4   1  21      386.06      419.28     15.81 o 
  -3   1  21      207.66      186.73      5.09 o 
  -2   1  21      591.77      553.20     10.19 o 
  -1   1  21       73.01       91.83      5.78 o 
   0   1  21       17.21       21.12      2.32 o 
   1   1  21       34.29       34.07      1.70 o 
   2   1  21       41.82       38.98      1.72 o 
   3   1  21       52.95       49.05      2.56 o 
   4   1  21      764.99      793.11     16.93 o 
  -5   2  21      472.64      480.17     10.40 o 
  -4   2  21      169.40      142.18      4.66 o 
  -3   2  21      188.66      199.01      5.35 o 
  -2   2  21        0.03        9.31      1.82 o 
  -1   2  21        7.93        4.06      1.77 o 
   0   2  21       25.26       41.76      2.98 o 
   1   2  21       69.00       81.44      3.19 o 
   2   2  21      224.92      193.38      4.53 o 
   3   2  21        0.60        2.38      0.98 o 
   4   2  21       17.40       24.31      2.33 o 
  -4   3  21      289.38      330.26      9.84 o 
  -3   3  21        5.89        8.45      2.27 o 
  -2   3  21        0.66        0.48      1.25 o 
  -1   3  21       63.47       78.69      3.23 o 
   0   3  21        0.07        2.07      1.36 o 
   1   3  21       40.50       33.70      2.79 o 
   2   3  21      383.13      382.96      8.64 o 
   3   3  21        9.31       14.04      2.75 o 
   4   3  21      268.87      289.71      6.21 o 
  -4   4  21       71.04       63.04      4.33 o 
  -3   4  21        0.03        3.80      2.10 o 
  -2   4  21       28.57       25.65      3.02 o 
  -1   4  21        3.03        4.69      1.90 o 
   0   4  21       39.55       49.82      3.63 o 
   1   4  21       37.35       33.57      2.61 o 
   2   4  21        4.30        1.87      1.33 o 
   3   4  21       50.16       50.59      3.37 o 
  -2   5  21        0.06        0.27      1.92 o 
  -1   5  21        7.84       18.03      4.52 o 
   0   5  21       49.19       52.47      3.95 o 
   1   5  21      106.69      104.53      4.25 o 
   2   5  21        8.84        7.49      3.11 o 
  -4   0  22      445.56      425.93     15.40 o 
  -2   0  22        0.30       -0.10      1.32 o 
   0   0  22     1001.31     1036.57     28.45 o 
   2   0  22       11.24       25.44      2.51 o 
   4   0  22        7.28        8.67      2.72 o 
  -5   1  22       93.91       92.72     10.37 o 
  -4   1  22        6.94        3.82      1.72 o 
  -3   1  22       21.77       23.02      2.24 o 
  -2   1  22       55.72       62.20      2.83 o 
  -1   1  22      253.69      241.28      5.66 o 
   0   1  22      333.87      319.74      8.46 o 
   1   1  22       81.58      110.88      4.85 o 
   2   1  22       53.45       60.10      2.08 o 
   3   1  22      315.37      309.97      5.58 o 
   4   1  22        2.03        6.00      1.78 o 
  -4   2  22       12.60       14.30      2.11 o 
  -3   2  22       40.41       33.20      3.40 o 
  -2   2  22        8.85       27.69      2.88 o 
  -1   2  22       29.98       31.04      2.20 o 
   0   2  22      449.01      505.00     12.20 o 
   1   2  22      155.67      154.13      4.53 o 
   2   2  22       95.66      109.67      2.66 o 
   3   2  22        0.99        2.70      1.05 o 
   4   2  22       30.04       38.83      2.49 o 
  -4   3  22       16.19       16.11      2.86 o 
  -3   3  22       94.41       84.61      4.44 o 
  -2   3  22       32.29       68.36      3.18 o 
  -1   3  22       24.85       32.64      2.40 o 
   0   3  22        2.50        5.07      1.50 o 
   1   3  22      329.09      346.30      7.57 o 
   2   3  22       32.72       72.45      4.26 o 
   3   3  22      350.84      338.09      8.05 o 
  -3   4  22        1.06        1.67      1.90 o 
  -2   4  22        0.08       -0.77      1.71 o 
  -1   4  22       36.64       41.96      3.58 o 
   0   4  22      421.78      457.93     11.81 o 
   1   4  22      107.91       95.50      3.91 o 
   2   4  22      351.06      333.33     15.00 o 
  -2   5  22        6.91        7.73      2.51 o 
  -1   5  22        0.01        4.47      3.24 o 
   0   5  22       89.15       89.72      4.96 o 
   1   5  22      203.64      210.85      6.20 o 
  -3   0  23      134.33      143.81      7.86 o 
  -1   0  23      157.16      147.11      7.71 o 
   1   0  23        9.25        2.89      2.15 o 
   3   0  23      119.97      101.60      7.45 o 
  -4   1  23      379.05      424.95      9.22 o 
  -3   1  23       26.99       25.28      2.37 o 
  -2   1  23      178.89      187.48      5.11 o 
  -1   1  23       70.07       82.22      4.12 o 
   0   1  23        1.79        7.09      4.22 o 
   1   1  23       80.46       73.35      8.20 o 
   2   1  23       22.79       29.27      1.73 o 
   3   1  23       16.93       21.37      1.72 o 
   4   1  23       10.70       13.52      2.32 o 
  -4   2  23        0.81        2.38      1.74 o 
  -3   2  23      523.06      516.25     14.27 o 
  -2   2  23       59.86       63.95      3.05 o 
  -1   2  23      106.50      107.55      3.71 o 
   0   2  23       12.17       17.19      2.51 o 
   1   2  23      110.33      107.74      5.01 o 
   2   2  23       68.01       66.32      2.64 o 
   3   2  23       91.45       98.60      3.03 o 
  -4   3  23      329.62      332.66     10.09 o 
  -3   3  23        2.87       -0.46      1.82 o 
  -2   3  23      542.00      535.42     10.35 o 
  -1   3  23       40.62       44.41      3.81 o 
   0   3  23      102.40       97.58      3.78 o 
   1   3  23        4.54        8.54      2.17 o 
   2   3  23       48.15       60.96      3.30 o 
   3   3  23       28.92       30.15      2.69 o 
  -3   4  23      221.76      205.06      7.44 o 
  -2   4  23        0.79       30.32      3.28 o 
  -1   4  23      105.88       99.84      4.88 o 
   0   4  23       16.02       20.32      2.90 o 
   1   4  23       70.20       67.01      3.98 o 
   2   4  23        1.97       11.63      5.01 o 
  -1   5  23        4.06        4.76      2.32 o 
   0   5  23       22.61       24.58      3.28 o 
  -4   0  24       48.34       56.60      5.54 o 
  -2   0  24      219.53      211.54      9.84 o 
   0   0  24       64.14       79.74      5.95 o 
   2   0  24      457.40      406.44     15.92 o 
  -4   1  24       65.91       54.27      3.20 o 
  -3   1  24       14.11       18.65      2.65 o 
  -2   1  24       51.24       47.00      2.76 o 
  -1   1  24      368.91      350.08      9.22 o 
   0   1  24       20.63       19.56      2.61 o 
   1   1  24      394.99      373.57     10.15 o 
   2   1  24       25.08       35.37      2.17 o 
   3   1  24      600.94      598.46     10.98 o 
  -4   2  24        0.53        4.48      1.86 o 
  -3   2  24       45.69       46.20      3.03 o 
  -2   2  24       71.79       68.84      3.57 o 
  -1   2  24        4.66        5.49      1.93 o 
   0   2  24        3.61        3.42      2.33 o 
   1   2  24        2.29        2.03      1.81 o 
   2   2  24       80.68       85.58      3.04 o 
   3   2  24        1.44        1.02      1.06 o 
  -3   3  24        8.01       12.68      3.74 o 
  -2   3  24       35.18       41.33      3.64 o 
  -1   3  24       97.38      108.10      7.01 o 
   0   3  24        1.79        5.30      2.00 o 
   1   3  24      104.17      103.21      5.19 o 
   2   3  24        2.13       28.47      2.67 o 
  -2   4  24       61.20       57.85      3.99 o 
  -1   4  24       74.16       64.00      7.28 o 
   0   4  24       70.30       69.31      4.38 o 
   1   4  24        3.27        2.95      2.95 o 
  -3   0  25        2.65        7.09      2.73 o 
  -1   0  25      367.40      342.39     13.10 o 
   1   0  25       60.34       69.44      5.80 o 
   3   0  25       26.29       37.16      3.55 o 
  -4   1  25        1.13        0.63      1.75 o 
  -3   1  25        1.80        0.31      1.58 o 
  -2   1  25       75.84       76.18      4.22 o 
  -1   1  25        2.62        5.35      1.98 o 
   0   1  25      531.16      600.46     13.79 o 
   1   1  25       19.36       18.79      2.75 o 
   2   1  25        0.23       14.17      2.78 o 
   3   1  25       45.71       48.09      2.66 o 
  -3   2  25      252.89      247.21      6.56 o 
  -2   2  25        8.60       15.28      2.10 o 
  -1   2  25      747.43      724.60     15.66 o 
   0   2  25        2.76        0.12      1.93 o 
   1   2  25       59.87       74.86      4.36 o 
   2   2  25        3.75        7.58      2.39 o 
  -3   3  25       24.43       24.61      5.16 o 
  -2   3  25      266.34      251.28      8.19 o 
  -1   3  25        1.12        2.44      1.51 o 
   0   3  25      826.31      898.04     18.85 o 
   1   3  25       41.00       33.63      3.47 o 
   2   3  25        0.08        5.53      5.45 o 
  -1   4  25      421.26      409.45     11.32 o 
   0   4  25       57.00       55.86      5.84 o 
  -2   0  26        0.82        4.91      3.06 o 
   0   0  26       85.53      104.28      6.97 o 
   2   0  26       12.04        5.99      3.43 o 
  -3   1  26      205.15      245.16      6.56 o 
  -2   1  26       98.82       80.21      4.45 o 
  -1   1  26       78.97       73.99      7.35 o 
   0   1  26       75.62       77.78      4.41 o 
   1   1  26       67.22       70.24      4.25 o 
   2   1  26        4.67        4.95      2.18 o 
  -3   2  26        1.20       -1.87      1.60 o 
  -2   2  26       11.00       10.00      2.07 o 
  -1   2  26       73.50       72.02      4.57 o 
   0   2  26      115.68      123.86      7.07 o 
   1   2  26       16.28       18.77      2.88 o 
   2   2  26      124.64      132.89      6.39 o 
  -2   3  26       33.80       35.41      4.07 o 
  -1   3  26       49.01       51.22      5.76 o 
   0   3  26        6.90       12.93      4.39 o 
   1   3  26       72.32       68.84      4.51 o 
  -3   0  27        4.34        1.98      3.30 o 
  -1   0  27       50.58       60.25      5.71 o 
   1   0  27      143.57      143.05      8.78 o 
  -3   1  27        5.10        9.33      2.69 o 
  -2   1  27       12.87       20.79      2.98 o 
  -1   1  27       10.52       11.28      2.51 o 
   0   1  27      438.13      501.37     12.63 o 
   1   1  27       24.58       22.48      3.12 o 
   2   1  27      222.01      220.26      8.29 o 
  -2   2  27       33.79       43.71      3.76 o 
  -1   2  27      248.75      258.70      8.17 o 
   0   2  27       30.88       27.10      3.29 o 
   1   2  27      211.80      228.69      8.10 o 
  -1   3  27       32.77       30.00      4.97 o 
   0   3  27      631.44      717.03     16.39 o 
  -2   0  28      353.48      359.44     14.51 o 
   0   0  28       10.79       16.94      4.26 o 
  -2   1  28      101.52      111.15      5.32 o 
  -1   1  28      268.95      263.04     24.43 o 
   0   1  28       80.22       93.89      5.21 o 
   1   1  28       88.46      107.49      5.58 o 
  -1   2  28       65.43       68.42      4.34 o 
   0   2  28        2.24        6.59      2.49 o 
                                                 
